# Supplementary material for: 1-(4-Chloro­butano­yl)-3-(2-nitro­phen­yl)thio­urea
Source: Acta Crystallogr Sect E Struct Rep Online. 2012 May 19;68(Pt 6):o1801. doi: 10.1107/S160053681202168X (PMC3379376; doi:10.1107/S160053681202168X)
Supplement: Supplementary file 1 [file e-68-o1801-sup1.cif]

##############################################################################
#                                                                            #
# This CIF contains the data in a paper accepted for publication in          #
# Acta Crystallographica Section E. It conforms to the requirements of       #
# Notes for Authors for Acta Crystallographica Section E, and has been       #
# peer reviewed under the auspices of the IUCr Commission on Journals.       #
#                                                                            #
# Full details of the Crystallographic Information File format               #
# are given in the paper "The Crystallographic Information File (CIF):       #
# a New Standard Archive File for Crystallography" by S. R. Hall, F. H.      #
# Allen and I. D. Brown [Acta Cryst. (1991), A47, 655-685].                  #
#                                                                            #
# The current version of the core CIF dictionary is obtainable from          #
# ftp://ftp.iucr.org/pub/cif_core.dic.                                       #
#                                                                            #
# Software is freely available for graphical display of the structure(s)     #
# in this CIF. For information consult the CIF software page                 #
# http://www.iucr.org/resources/cif/software.                                #
#                                                                            #
# This file may be used for bona fide research purposes within the           #
# scientific community so long as proper attribution is given to the journal # 
# article from which it was obtained.                                        #
#                                                                            #
##############################################################################
data_global
_audit_creation_method     'form.cif (version 2.0)'
_journal_data_validation_number     ?
_journal_date_recd_electronic     2012-05-03
_journal_date_accepted     2012-05-14
_journal_name_full     'Acta Crystallographica, Section E'
_journal_year     2012
_journal_volume     68
_journal_issue      6
_journal_page_first     o1801
_journal_page_last     o1801
_journal_paper_category     QO
_journal_paper_doi     10.1107/S160053681202168X
_journal_coeditor_code     BQ2354
_publ_contact_author_name     'Yusof, M. Sukeri M.'
_publ_contact_author_address
;
       Department of Chemical Sciences
       Faculty of Science and Technology
       Universiti Malaysia Terengganu
       Menggabang Telipot
       21030 Kuala Terengganu
       Malaysia
;
_publ_contact_author_email     'mohdsukeri@umt.edu.my'
_publ_contact_author_fax     '6 09 6683197'
_publ_contact_author_phone     '6 09 6683326'
_publ_section_title
;
1-(4-Chlorobutanoyl)-3-(2-nitrophenyl)thiourea
;
loop_
    _publ_author_name
    _publ_author_footnote
    _publ_author_address
    'Ngah, Nurziana' ?
;     Kulliyyah of Science,
      International Islamic University Malaysia
      Bandar Indera Mahkota
      25200 Kuantan, Pahang, Malaysia
;
    'Kadir, Maisara' ?
;      Department of Chemical Sciences
       Faculty of Science and Technology
       Universiti Malaysia Terengganu
       Menggabang Telipot
       21030 Kuala Terengganu
       Malaysia
;
    'Yamin, Bohari M.' ?
;     School of Chemical Sciences and Food Technology
      Faculty of Science and Technology
      Universiti  Kebangsaan Malaysia
      UKM 43600 Bangi Selangor, Malaysia
;
    'Yusof, M. Sukeri M.' ?
;      Department of Chemical Sciences
       Faculty of Science and Technology
       Universiti Malaysia Terengganu
       Menggabang Telipot
       21030 Kuala Terengganu
       Malaysia
;
data_I
_audit_creation_method     SHELXL-97
_chemical_name_systematic
;
1-(4-Chlorobutanoyl)-3-(2-nitrophenyl)thiourea
;
_chemical_name_common     ?
_chemical_formula_moiety     'C11 H12 Cl N3 O3 S'
_chemical_formula_sum     'C11 H12 Cl N3 O3 S'
_chemical_formula_iupac     'C11 H12 Cl N3 O3 S'
_chemical_formula_weight     301.75
_chemical_melting_point     ?
_symmetry_cell_setting     monoclinic
_symmetry_space_group_name_H-M     'P 21/c'
_symmetry_space_group_name_Hall     '-P 2ybc'
loop_
    _symmetry_equiv_pos_as_xyz
    'x, y, z'
    '-x, y+1/2, -z+1/2'
    '-x, -y, -z'
    'x, -y-1/2, z-1/2'
_cell_length_a     14.593(4)
_cell_length_b     11.288(3)
_cell_length_c     17.828(5)
_cell_angle_alpha     90.00
_cell_angle_beta     110.765(5)
_cell_angle_gamma     90.00
_cell_volume     2745.8(12)
_cell_formula_units_Z     8
_cell_measurement_reflns_used     ?
_cell_measurement_theta_min     2.1
_cell_measurement_theta_max     25.5
_cell_measurement_temperature     298(2)
_exptl_crystal_description     'block'
_exptl_crystal_colour     'light yellow'
_exptl_crystal_size_max     0.36
_exptl_crystal_size_mid     0.35
_exptl_crystal_size_min     0.34
_exptl_crystal_density_diffrn     1.460
_exptl_crystal_density_meas     ?
_exptl_crystal_density_method     'not measured'
_exptl_crystal_F_000     1248
_exptl_absorpt_coefficient_mu     0.437
_exptl_absorpt_correction_type     multi-scan
_exptl_absorpt_process_details     '(SADABS; Bruker, 2000)'
_exptl_absorpt_correction_T_min     0.8585
_exptl_absorpt_correction_T_max     0.8656
_exptl_special_details
;
;
_diffrn_ambient_temperature     298(2)
_diffrn_radiation_type     MoK\a
_diffrn_radiation_wavelength     0.71073
_diffrn_radiation_source     'fine-focus sealed tube'
_diffrn_radiation_monochromator     graphite
_diffrn_measurement_device_type
;
Bruker SMART APEX CCD area-detector
;
_diffrn_measurement_method     '\w scan'
_diffrn_detector_area_resol_mean     83.66
_diffrn_reflns_number     15815
_diffrn_reflns_av_R_equivalents     0.0279
_diffrn_reflns_av_sigmaI/netI     0.0314
_diffrn_reflns_theta_min     2.1
_diffrn_reflns_theta_max     25.5
_diffrn_reflns_theta_full     25.5
_diffrn_measured_fraction_theta_max     1.00
_diffrn_measured_fraction_theta_full     1.00
_diffrn_reflns_limit_h_min     -17
_diffrn_reflns_limit_h_max     17
_diffrn_reflns_limit_k_min     -13
_diffrn_reflns_limit_k_max     13
_diffrn_reflns_limit_l_min     -21
_diffrn_reflns_limit_l_max     15
_diffrn_standards_number     ?
_diffrn_standards_interval_count     ?
_diffrn_standards_interval_time     ?
_diffrn_standards_decay_%     ?
_refine_special_details
;
Refinement of <i>F</i>^2^ against ALL reflections. The weighted <i>R</i>-factor
<i>wR</i> and goodness of fit <i>S</i> are based on <i>F</i>^2^, conventional
<i>R</i>-factors <i>R</i> are based on <i>F</i>, with <i>F</i> set to zero for
negative <i>F</i>^2^. The threshold expression of <i>F</i>^2^ >
\s(<i>F</i>^2^) is used only for calculating <i>R</i>-factors(gt) <i>etc</i>.
and is not relevant to the choice of reflections for refinement.
<i>R</i>-factors based on <i>F</i>^2^ are statistically about twice as large
as those based on <i>F</i>, and <i>R</i>- factors based on ALL data will be
even larger.
;
_reflns_number_total     5117
_reflns_number_gt     3968
_reflns_threshold_expression     I>2/s(I)
_refine_ls_structure_factor_coef     Fsqd
_refine_ls_matrix_type     full
_refine_ls_R_factor_all     0.0608
_refine_ls_R_factor_gt     0.0457
_refine_ls_wR_factor_gt     0.1210
_refine_ls_wR_factor_ref     0.1328
_refine_ls_goodness_of_fit_ref     1.032
_refine_ls_restrained_S_all     1.030
_refine_ls_number_reflns     5117
_refine_ls_number_parameters     343
_refine_ls_number_restraints     18
_refine_ls_hydrogen_treatment     constr
_refine_ls_weighting_scheme     calc
_refine_ls_weighting_details
         'calc w=1/[\s^2^(Fo^2^)+(0.0667P)^2^+1.5901P] where P=(Fo^2^+2Fc^2^)/3'
_atom_sites_solution_hydrogens     geom
_atom_sites_solution_primary     direct
_atom_sites_solution_secondary     difmap
_refine_ls_shift/su_max     0.000
_refine_ls_shift/su_mean     0.000
_refine_diff_density_max     0.73
_refine_diff_density_min     -0.44
_refine_ls_extinction_method     none
_refine_ls_extinction_coef     ?
loop_
    _atom_type_symbol
    _atom_type_description
    _atom_type_scat_dispersion_real
    _atom_type_scat_dispersion_imag
    _atom_type_scat_source
    'C' 'C' 0.0033 0.0016
                         'International Tables Vol C Tables 4.2.6.8 and 6.1.1.4'
    'H' 'H' 0.0000 0.0000
                         'International Tables Vol C Tables 4.2.6.8 and 6.1.1.4'
    'N' 'N' 0.0061 0.0033
                         'International Tables Vol C Tables 4.2.6.8 and 6.1.1.4'
    'O' 'O' 0.0106 0.0060
                         'International Tables Vol C Tables 4.2.6.8 and 6.1.1.4'
    'S' 'S' 0.1246 0.1234
                         'International Tables Vol C Tables 4.2.6.8 and 6.1.1.4'
    'Cl' 'Cl' 0.1484 0.1585
                         'International Tables Vol C Tables 4.2.6.8 and 6.1.1.4'
_computing_data_collection     'SMART (Bruker, 2000)'
_computing_cell_refinement     'SAINT (Bruker, 2000)'
_computing_data_reduction     'SAINT (Bruker, 2000)'
_computing_structure_solution     'SHELXS97 (Sheldrick, 2008)'
_computing_structure_refinement     'SHELXL97 (Sheldrick, 2008)'
_computing_molecular_graphics     'SHELXTL (Sheldrick, 2008)'
_computing_publication_material
     'SHELXTL (Sheldrick, 2008), PARST (Nardelli, 1995) and PLATON (Spek, 2009)'
loop_
    _atom_site_type_symbol
    _atom_site_label
    _atom_site_fract_x
    _atom_site_fract_y
    _atom_site_fract_z
    _atom_site_U_iso_or_equiv
    _atom_site_adp_type
    _atom_site_calc_flag
    _atom_site_refinement_flags
    _atom_site_occupancy
    _atom_site_symmetry_multiplicity
    _atom_site_disorder_assembly
    _atom_site_disorder_group
    Cl Cl1 1.24412(6) 0.79386(9) 0.71487(5) 0.0756(3) Uani d . 1 1 . .
    Cl Cl2 0.47919(7) 0.83444(9) 0.03285(6) 0.0889(3) Uani d . 1 1 . .
    S S1 0.76404(5) 0.50753(6) 0.47256(4) 0.0493(2) Uani d . 1 1 . .
    S S2 1.03228(4) 1.01443(6) 0.16703(4) 0.04415(18) Uani d . 1 1 . .
    O O1 0.94192(14) 0.81777(18) 0.43547(12) 0.0606(6) Uani d . 1 1 . .
    O O2 0.5292(2) 0.8151(3) 0.3985(2) 0.1216(12) Uani d U 1 1 . .
    O O3 0.6705(3) 0.8670(3) 0.4071(2) 0.1155(11) Uani d U 1 1 . .
    O O4 0.80541(12) 0.89874(19) 0.27305(11) 0.0522(5) Uani d . 1 1 . .
    O O5 1.1880(2) 1.2063(2) 0.3510(3) 0.1318(15) Uani d U 1 1 . .
    O O6 1.04315(17) 1.16326(19) 0.34087(16) 0.0728(6) Uani d U 1 1 . .
    N N1 0.91463(14) 0.65268(19) 0.49776(12) 0.0413(5) Uani d . 1 1 . .
    H H1A 0.9404 0.6088 0.5394 0.050 Uiso calc R 1 1 . .
    N N2 0.78153(14) 0.6862(2) 0.38280(13) 0.0455(5) Uani d . 1 1 . .
    H H2A 0.8131 0.7465 0.3750 0.055 Uiso calc R 1 1 . .
    N N3 0.6020(2) 0.8010(3) 0.38258(19) 0.0722(8) Uani d U 1 1 . .
    N N4 0.85978(13) 0.97251(17) 0.17751(12) 0.0364(4) Uani d . 1 1 . .
    H H4A 0.8398 1.0006 0.1296 0.044 Uiso calc R 1 1 . .
    N N5 0.99262(13) 0.93177(18) 0.29187(12) 0.0386(5) Uani d . 1 1 . .
    H H5A 0.9500 0.9139 0.3132 0.046 Uiso calc R 1 1 . .
    N N6 1.12681(18) 1.1360(2) 0.35275(16) 0.0560(6) Uani d U 1 1 . .
    C C1 1.2274(2) 0.8592(3) 0.61931(19) 0.0652(9) Uani d . 1 1 . .
    H H1B 1.2546 0.9385 0.6274 0.078 Uiso calc R 1 1 . .
    H H1C 1.2628 0.8130 0.5926 0.078 Uiso calc R 1 1 . .
    C C2 1.12111(19) 0.8653(3) 0.56658(17) 0.0510(7) Uani d . 1 1 . .
    H H2B 1.1155 0.9037 0.5165 0.061 Uiso calc R 1 1 . .
    H H2C 1.0861 0.9132 0.5927 0.061 Uiso calc R 1 1 . .
    C C3 1.07414(17) 0.7445(2) 0.54881(16) 0.0448(6) Uani d . 1 1 . .
    H H3A 1.1143 0.6938 0.5290 0.054 Uiso calc R 1 1 . .
    H H3B 1.0731 0.7103 0.5984 0.054 Uiso calc R 1 1 . .
    C C4 0.97212(17) 0.7454(2) 0.48887(15) 0.0413(6) Uani d . 1 1 . .
    C C5 0.82146(17) 0.6218(2) 0.44845(14) 0.0382(5) Uani d . 1 1 . .
    C C6 0.68819(17) 0.6588(2) 0.32493(15) 0.0426(6) Uani d . 1 1 . .
    C C7 0.60209(19) 0.7115(3) 0.32442(17) 0.0494(7) Uani d . 1 1 . .
    C C8 0.5123(2) 0.6819(3) 0.2662(2) 0.0657(9) Uani d . 1 1 . .
    H H8A 0.4548 0.7167 0.2667 0.079 Uiso calc R 1 1 . .
    C C9 0.5099(2) 0.6008(4) 0.2084(2) 0.0735(10) Uani d . 1 1 . .
    H H9A 0.4504 0.5816 0.1688 0.088 Uiso calc R 1 1 . .
    C C10 0.5934(2) 0.5483(3) 0.2086(2) 0.0709(9) Uani d . 1 1 . .
    H H10A 0.5907 0.4929 0.1693 0.085 Uiso calc R 1 1 . .
    C C11 0.6824(2) 0.5763(3) 0.26647(17) 0.0572(7) Uani d . 1 1 . .
    H H11A 0.7391 0.5391 0.2660 0.069 Uiso calc R 1 1 . .
    C C12 0.5051(2) 0.9274(3) 0.11797(19) 0.0635(8) Uani d . 1 1 . .
    H H12A 0.4964 1.0095 0.1007 0.076 Uiso calc R 1 1 . .
    H H12B 0.4592 0.9105 0.1448 0.076 Uiso calc R 1 1 . .
    C C13 0.60803(18) 0.9100(3) 0.17614(16) 0.0526(7) Uani d . 1 1 . .
    H H13A 0.6158 0.9539 0.2248 0.063 Uiso calc R 1 1 . .
    H H13B 0.6175 0.8267 0.1902 0.063 Uiso calc R 1 1 . .
    C C14 0.68560(17) 0.9485(2) 0.14479(15) 0.0441(6) Uani d . 1 1 . .
    H H14A 0.6744 1.0307 0.1282 0.053 Uiso calc R 1 1 . .
    H H14B 0.6804 0.9016 0.0979 0.053 Uiso calc R 1 1 . .
    C C15 0.78730(17) 0.9361(2) 0.20533(15) 0.0387(5) Uani d . 1 1 . .
    C C16 0.96013(16) 0.9697(2) 0.21656(14) 0.0349(5) Uani d . 1 1 . .
    C C17 1.09327(16) 0.9188(2) 0.33935(14) 0.0358(5) Uani d . 1 1 . .
    C C18 1.15787(17) 1.0128(2) 0.36830(15) 0.0384(5) Uani d . 1 1 . .
    C C19 1.25516(19) 0.9937(3) 0.41403(17) 0.0500(7) Uani d . 1 1 . .
    H H19A 1.2975 1.0576 0.4321 0.060 Uiso calc R 1 1 . .
    C C20 1.2893(2) 0.8798(3) 0.43287(18) 0.0557(7) Uani d . 1 1 . .
    H H20A 1.3547 0.8664 0.4638 0.067 Uiso calc R 1 1 . .
    C C21 1.2264(2) 0.7864(3) 0.40572(18) 0.0564(7) Uani d . 1 1 . .
    H H21A 1.2492 0.7095 0.4189 0.068 Uiso calc R 1 1 . .
    C C22 1.12941(19) 0.8053(2) 0.35899(16) 0.0464(6) Uani d . 1 1 . .
    H H22A 1.0879 0.7408 0.3405 0.056 Uiso calc R 1 1 . .
loop_
    _atom_site_aniso_label
    _atom_site_aniso_U_11
    _atom_site_aniso_U_22
    _atom_site_aniso_U_33
    _atom_site_aniso_U_12
    _atom_site_aniso_U_13
    _atom_site_aniso_U_23
    Cl1 0.0570(5) 0.0986(7) 0.0547(5) -0.0123(4) -0.0006(4) -0.0010(4)
    Cl2 0.0714(6) 0.0930(7) 0.0774(6) -0.0241(5) -0.0043(5) -0.0185(5)
    S1 0.0428(4) 0.0587(4) 0.0406(4) -0.0163(3) 0.0077(3) 0.0052(3)
    S2 0.0353(3) 0.0575(4) 0.0400(3) -0.0052(3) 0.0138(3) 0.0014(3)
    O1 0.0468(11) 0.0608(12) 0.0579(12) -0.0145(9) -0.0014(9) 0.0186(10)
    O2 0.111(2) 0.158(3) 0.120(3) 0.053(2) 0.072(2) 0.018(2)
    O3 0.124(3) 0.106(2) 0.126(3) -0.019(2) 0.056(2) -0.044(2)
    O4 0.0342(9) 0.0766(14) 0.0419(10) -0.0042(9) 0.0085(8) 0.0142(9)
    O5 0.0838(19) 0.0484(14) 0.253(5) -0.0123(14) 0.047(2) 0.031(2)
    O6 0.0634(14) 0.0513(12) 0.1023(18) 0.0153(10) 0.0277(13) -0.0092(12)
    N1 0.0333(10) 0.0483(12) 0.0363(11) -0.0070(9) 0.0048(8) 0.0053(9)
    N2 0.0338(11) 0.0521(13) 0.0433(12) -0.0100(9) 0.0046(9) 0.0086(10)
    N3 0.0732(19) 0.0735(19) 0.079(2) 0.0116(15) 0.0388(17) 0.0104(15)
    N4 0.0310(10) 0.0401(11) 0.0347(10) 0.0000(8) 0.0074(8) 0.0044(8)
    N5 0.0280(10) 0.0481(12) 0.0373(11) -0.0027(8) 0.0088(8) 0.0055(9)
    N6 0.0536(15) 0.0385(12) 0.0713(16) -0.0029(11) 0.0163(12) -0.0024(11)
    C1 0.0432(16) 0.090(2) 0.0577(18) -0.0242(15) 0.0115(14) -0.0058(16)
    C2 0.0436(15) 0.0568(17) 0.0479(15) -0.0148(12) 0.0104(12) -0.0011(13)
    C3 0.0315(12) 0.0504(15) 0.0471(14) -0.0041(11) 0.0074(11) -0.0006(12)
    C4 0.0355(13) 0.0455(14) 0.0397(13) -0.0043(11) 0.0094(11) -0.0023(11)
    C5 0.0321(12) 0.0464(14) 0.0340(12) -0.0016(10) 0.0091(10) -0.0034(10)
    C6 0.0308(12) 0.0524(15) 0.0394(13) -0.0067(11) 0.0061(10) 0.0086(11)
    C7 0.0424(14) 0.0545(16) 0.0523(16) 0.0018(12) 0.0181(12) 0.0155(13)
    C8 0.0303(14) 0.088(2) 0.074(2) 0.0007(14) 0.0128(14) 0.0335(19)
    C9 0.0416(17) 0.101(3) 0.060(2) -0.0244(17) -0.0032(14) 0.0148(19)
    C10 0.058(2) 0.090(2) 0.0549(18) -0.0229(18) 0.0081(15) -0.0102(17)
    C11 0.0424(15) 0.071(2) 0.0540(17) -0.0072(14) 0.0116(13) -0.0057(15)
    C12 0.0357(14) 0.091(2) 0.0580(18) -0.0044(15) 0.0101(13) 0.0002(17)
    C13 0.0335(13) 0.076(2) 0.0444(15) -0.0032(13) 0.0094(11) 0.0044(13)
    C14 0.0332(12) 0.0538(15) 0.0413(14) -0.0008(11) 0.0084(10) 0.0074(12)
    C15 0.0327(12) 0.0411(13) 0.0395(13) -0.0021(10) 0.0092(10) 0.0021(11)
    C16 0.0322(12) 0.0326(12) 0.0372(13) 0.0004(9) 0.0089(10) -0.0031(9)
    C17 0.0315(12) 0.0413(13) 0.0336(12) -0.0008(10) 0.0105(9) 0.0022(10)
    C18 0.0364(12) 0.0370(13) 0.0403(13) -0.0001(10) 0.0116(10) 0.0018(10)
    C19 0.0373(13) 0.0549(17) 0.0518(16) -0.0089(12) 0.0082(12) -0.0027(13)
    C20 0.0358(14) 0.0668(19) 0.0558(17) 0.0091(13) 0.0056(12) 0.0111(14)
    C21 0.0533(17) 0.0462(16) 0.0656(18) 0.0154(13) 0.0159(14) 0.0118(14)
    C22 0.0442(14) 0.0384(14) 0.0521(15) -0.0009(11) 0.0115(12) 0.0001(11)
_geom_special_details
;
All e.s.d.'s (except the e.s.d. in the dihedral angle between two l.s. planes)
are estimated using the full covariance matrix. The cell e.s.d.'s are taken
into account individually in the estimation of e.s.d.'s in distances, angles
and torsion angles; correlations between e.s.d.'s in cell parameters are only
used when they are defined by crystal symmetry. An approximate (isotropic)
treatment of cell e.s.d.'s is used for estimating e.s.d.'s involving l.s.
planes.
;
loop_
    _geom_bond_atom_site_label_1
    _geom_bond_atom_site_label_2
    _geom_bond_site_symmetry_2
    _geom_bond_distance
    _geom_bond_publ_flag
    Cl1 C1 . 1.792(3) ?
    Cl2 C12 . 1.772(3) ?
    S1 C5 . 1.675(3) ?
    S2 C16 . 1.674(2) ?
    O1 C4 . 1.213(3) ?
    O2 N3 . 1.205(4) ?
    O3 N3 . 1.198(4) ?
    O4 C15 . 1.216(3) ?
    O5 N6 . 1.203(3) ?
    O6 N6 . 1.203(3) ?
    N1 C5 . 1.377(3) ?
    N1 C4 . 1.385(3) ?
    N1 H1A . 0.8600 ?
    N2 C5 . 1.324(3) ?
    N2 C6 . 1.421(3) ?
    N2 H2A . 0.8600 ?
    N3 C7 . 1.447(4) ?
    N4 C15 . 1.380(3) ?
    N4 C16 . 1.381(3) ?
    N4 H4A . 0.8600 ?
    N5 C16 . 1.326(3) ?
    N5 C17 . 1.419(3) ?
    N5 H5A . 0.8600 ?
    N6 C18 . 1.458(3) ?
    C1 C2 . 1.503(4) ?
    C1 H1B . 0.9700 ?
    C1 H1C . 0.9700 ?
    C2 C3 . 1.508(4) ?
    C2 H2B . 0.9700 ?
    C2 H2C . 0.9700 ?
    C3 C4 . 1.493(3) ?
    C3 H3A . 0.9700 ?
    C3 H3B . 0.9700 ?
    C6 C11 . 1.378(4) ?
    C6 C7 . 1.387(4) ?
    C7 C8 . 1.393(4) ?
    C8 C9 . 1.369(5) ?
    C8 H8A . 0.9300 ?
    C9 C10 . 1.354(5) ?
    C9 H9A . 0.9300 ?
    C10 C11 . 1.379(4) ?
    C10 H10A . 0.9300 ?
    C11 H11A . 0.9300 ?
    C12 C13 . 1.505(4) ?
    C12 H12A . 0.9700 ?
    C12 H12B . 0.9700 ?
    C13 C14 . 1.494(4) ?
    C13 H13A . 0.9700 ?
    C13 H13B . 0.9700 ?
    C14 C15 . 1.500(3) ?
    C14 H14A . 0.9700 ?
    C14 H14B . 0.9700 ?
    C17 C22 . 1.382(3) ?
    C17 C18 . 1.391(3) ?
    C18 C19 . 1.381(4) ?
    C19 C20 . 1.376(4) ?
    C19 H19A . 0.9300 ?
    C20 C21 . 1.369(4) ?
    C20 H20A . 0.9300 ?
    C21 C22 . 1.380(4) ?
    C21 H21A . 0.9300 ?
    C22 H22A . 0.9300 ?
loop_
    _geom_angle_atom_site_label_1
    _geom_angle_atom_site_label_2
    _geom_angle_atom_site_label_3
    _geom_angle_site_symmetry_1
    _geom_angle_site_symmetry_3
    _geom_angle
    _geom_angle_publ_flag
    C5 N1 C4 . . 128.3(2) ?
    C5 N1 H1A . . 115.9 ?
    C4 N1 H1A . . 115.9 ?
    C5 N2 C6 . . 122.0(2) ?
    C5 N2 H2A . . 119.0 ?
    C6 N2 H2A . . 119.0 ?
    O3 N3 O2 . . 121.6(4) ?
    O3 N3 C7 . . 118.9(3) ?
    O2 N3 C7 . . 119.1(3) ?
    C15 N4 C16 . . 128.5(2) ?
    C15 N4 H4A . . 115.7 ?
    C16 N4 H4A . . 115.7 ?
    C16 N5 C17 . . 124.1(2) ?
    C16 N5 H5A . . 118.0 ?
    C17 N5 H5A . . 118.0 ?
    O6 N6 O5 . . 122.9(3) ?
    O6 N6 C18 . . 120.3(2) ?
    O5 N6 C18 . . 116.8(3) ?
    C2 C1 Cl1 . . 112.1(2) ?
    C2 C1 H1B . . 109.2 ?
    Cl1 C1 H1B . . 109.2 ?
    C2 C1 H1C . . 109.2 ?
    Cl1 C1 H1C . . 109.2 ?
    H1B C1 H1C . . 107.9 ?
    C1 C2 C3 . . 112.4(2) ?
    C1 C2 H2B . . 109.1 ?
    C3 C2 H2B . . 109.1 ?
    C1 C2 H2C . . 109.1 ?
    C3 C2 H2C . . 109.1 ?
    H2B C2 H2C . . 107.9 ?
    C4 C3 C2 . . 114.1(2) ?
    C4 C3 H3A . . 108.7 ?
    C2 C3 H3A . . 108.7 ?
    C4 C3 H3B . . 108.7 ?
    C2 C3 H3B . . 108.7 ?
    H3A C3 H3B . . 107.6 ?
    O1 C4 N1 . . 122.2(2) ?
    O1 C4 C3 . . 124.0(2) ?
    N1 C4 C3 . . 113.8(2) ?
    N2 C5 N1 . . 116.8(2) ?
    N2 C5 S1 . . 123.08(18) ?
    N1 C5 S1 . . 120.11(18) ?
    C11 C6 C7 . . 118.2(2) ?
    C11 C6 N2 . . 118.8(2) ?
    C7 C6 N2 . . 123.0(3) ?
    C6 C7 C8 . . 120.8(3) ?
    C6 C7 N3 . . 121.7(3) ?
    C8 C7 N3 . . 117.5(3) ?
    C9 C8 C7 . . 119.2(3) ?
    C9 C8 H8A . . 120.4 ?
    C7 C8 H8A . . 120.4 ?
    C10 C9 C8 . . 120.5(3) ?
    C10 C9 H9A . . 119.7 ?
    C8 C9 H9A . . 119.7 ?
    C9 C10 C11 . . 120.6(3) ?
    C9 C10 H10A . . 119.7 ?
    C11 C10 H10A . . 119.7 ?
    C6 C11 C10 . . 120.7(3) ?
    C6 C11 H11A . . 119.7 ?
    C10 C11 H11A . . 119.7 ?
    C13 C12 Cl2 . . 111.7(2) ?
    C13 C12 H12A . . 109.3 ?
    Cl2 C12 H12A . . 109.3 ?
    C13 C12 H12B . . 109.3 ?
    Cl2 C12 H12B . . 109.3 ?
    H12A C12 H12B . . 107.9 ?
    C14 C13 C12 . . 114.1(2) ?
    C14 C13 H13A . . 108.7 ?
    C12 C13 H13A . . 108.7 ?
    C14 C13 H13B . . 108.7 ?
    C12 C13 H13B . . 108.7 ?
    H13A C13 H13B . . 107.6 ?
    C13 C14 C15 . . 113.0(2) ?
    C13 C14 H14A . . 109.0 ?
    C15 C14 H14A . . 109.0 ?
    C13 C14 H14B . . 109.0 ?
    C15 C14 H14B . . 109.0 ?
    H14A C14 H14B . . 107.8 ?
    O4 C15 N4 . . 122.4(2) ?
    O4 C15 C14 . . 123.9(2) ?
    N4 C15 C14 . . 113.7(2) ?
    N5 C16 N4 . . 116.9(2) ?
    N5 C16 S2 . . 124.43(18) ?
    N4 C16 S2 . . 118.69(17) ?
    C22 C17 C18 . . 117.7(2) ?
    C22 C17 N5 . . 117.9(2) ?
    C18 C17 N5 . . 124.4(2) ?
    C19 C18 C17 . . 121.3(2) ?
    C19 C18 N6 . . 116.5(2) ?
    C17 C18 N6 . . 122.2(2) ?
    C20 C19 C18 . . 119.8(2) ?
    C20 C19 H19A . . 120.1 ?
    C18 C19 H19A . . 120.1 ?
    C21 C20 C19 . . 119.6(2) ?
    C21 C20 H20A . . 120.2 ?
    C19 C20 H20A . . 120.2 ?
    C20 C21 C22 . . 120.7(3) ?
    C20 C21 H21A . . 119.7 ?
    C22 C21 H21A . . 119.7 ?
    C21 C22 C17 . . 120.9(2) ?
    C21 C22 H22A . . 119.6 ?
    C17 C22 H22A . . 119.6 ?
loop_
    _geom_torsion_atom_site_label_1
    _geom_torsion_atom_site_label_2
    _geom_torsion_atom_site_label_3
    _geom_torsion_atom_site_label_4
    _geom_torsion_site_symmetry_1
    _geom_torsion_site_symmetry_2
    _geom_torsion_site_symmetry_3
    _geom_torsion_site_symmetry_4
    _geom_torsion
    _geom_torsion_publ_flag
    Cl1 C1 C2 C3 . . . . -60.9(3) ?
    C1 C2 C3 C4 . . . . -173.1(2) ?
    C5 N1 C4 O1 . . . . 4.6(4) ?
    C5 N1 C4 C3 . . . . -173.4(2) ?
    C2 C3 C4 O1 . . . . 29.3(4) ?
    C2 C3 C4 N1 . . . . -152.8(2) ?
    C6 N2 C5 N1 . . . . 176.2(2) ?
    C6 N2 C5 S1 . . . . -3.7(4) ?
    C4 N1 C5 N2 . . . . 1.9(4) ?
    C4 N1 C5 S1 . . . . -178.2(2) ?
    C5 N2 C6 C11 . . . . -84.7(3) ?
    C5 N2 C6 C7 . . . . 95.3(3) ?
    C11 C6 C7 C8 . . . . -0.1(4) ?
    N2 C6 C7 C8 . . . . 179.8(2) ?
    C11 C6 C7 N3 . . . . -178.6(3) ?
    N2 C6 C7 N3 . . . . 1.4(4) ?
    O3 N3 C7 C6 . . . . 32.9(5) ?
    O2 N3 C7 C6 . . . . -154.8(3) ?
    O3 N3 C7 C8 . . . . -145.6(4) ?
    O2 N3 C7 C8 . . . . 26.7(4) ?
    C6 C7 C8 C9 . . . . -0.9(4) ?
    N3 C7 C8 C9 . . . . 177.6(3) ?
    C7 C8 C9 C10 . . . . 1.2(5) ?
    C8 C9 C10 C11 . . . . -0.6(5) ?
    C7 C6 C11 C10 . . . . 0.8(4) ?
    N2 C6 C11 C10 . . . . -179.2(3) ?
    C9 C10 C11 C6 . . . . -0.5(5) ?
    Cl2 C12 C13 C14 . . . . 66.4(3) ?
    C12 C13 C14 C15 . . . . 177.0(3) ?
    C16 N4 C15 O4 . . . . 2.7(4) ?
    C16 N4 C15 C14 . . . . -177.9(2) ?
    C13 C14 C15 O4 . . . . 0.0(4) ?
    C13 C14 C15 N4 . . . . -179.4(2) ?
    C17 N5 C16 N4 . . . . 177.3(2) ?
    C17 N5 C16 S2 . . . . -3.1(3) ?
    C15 N4 C16 N5 . . . . -2.9(4) ?
    C15 N4 C16 S2 . . . . 177.4(2) ?
    C16 N5 C17 C22 . . . . -110.9(3) ?
    C16 N5 C17 C18 . . . . 69.9(3) ?
    C22 C17 C18 C19 . . . . 1.0(4) ?
    N5 C17 C18 C19 . . . . -179.8(2) ?
    C22 C17 C18 N6 . . . . -178.5(2) ?
    N5 C17 C18 N6 . . . . 0.7(4) ?
    O6 N6 C18 C19 . . . . -152.6(3) ?
    O5 N6 C18 C19 . . . . 28.9(4) ?
    O6 N6 C18 C17 . . . . 27.0(4) ?
    O5 N6 C18 C17 . . . . -151.6(3) ?
    C17 C18 C19 C20 . . . . -1.1(4) ?
    N6 C18 C19 C20 . . . . 178.4(3) ?
    C18 C19 C20 C21 . . . . 0.3(4) ?
    C19 C20 C21 C22 . . . . 0.7(5) ?
    C20 C21 C22 C17 . . . . -0.8(4) ?
    C18 C17 C22 C21 . . . . 0.0(4) ?
    N5 C17 C22 C21 . . . . -179.3(2) ?
loop_
    _geom_hbond_atom_site_label_D
    _geom_hbond_atom_site_label_H
    _geom_hbond_atom_site_label_A
    _geom_hbond_site_symmetry_D
    _geom_hbond_site_symmetry_H
    _geom_hbond_site_symmetry_A
    _geom_hbond_distance_DH
    _geom_hbond_distance_HA
    _geom_hbond_distance_DA
    _geom_hbond_angle_DHA
    _geom_hbond_publ_flag
    N2 H2A O1 . . 1_555 0.86 1.98 2.647(3) 134 yes
    N5 H5A O4 . . 1_555 0.86 1.98 2.658(3) 135 yes
    N2 H2A O4 . . 1_555 0.86 2.47 3.192(3) 141 yes
    N5 H5A O1 . . 1_555 0.86 2.47 3.178(3) 139 yes
    N1 H1A S2 . . 4_576 0.86 2.60 3.455(2) 175 yes
    N4 H4A S1 . . 4_575 0.86 2.62 3.425(2) 156 yes
_iucr_refine_instructions_details
;
TITL I in P2(1)/c
CELL 0.71073 14.5927 11.2875 17.8282 90.000 110.765 90.000
ZERR 8.0000 0.0039 0.0029 0.0046 0.000 0.005 0.000
LATT 1
SYMM -X, 0.5+Y, 0.5-Z
SFAC C  H  N  O  S  Cl
UNIT 88 96 24 24 8 8
MERG 2
OMIT 4 0 2
OMIT  -3.00  51.00
L.S. 10
ACTA
BOND $H
FMAP 2 2 60
PLAN 10
GRID
DELU 0.01 N3 O2 O3
DELU 0.01 N6 O5 O6
ISOR O5 O2
SIZE 0.36 0.35 0.34
CONF
TEMP 25
WGHT    0.066700    1.590100
FVAR       0.43929
CL1   6    1.244116    0.793857    0.714871    11.00000    0.05696    0.09858 =
         0.05470   -0.00096   -0.00061   -0.01231
CL2   6    0.479188    0.834443    0.032847    11.00000    0.07140    0.09300 =
         0.07738   -0.01849   -0.00435   -0.02411
S1    5    0.764044    0.507528    0.472556    11.00000    0.04284    0.05873 =
         0.04057    0.00523    0.00765   -0.01627
S2    5    1.032283    1.014433    0.167031    11.00000    0.03534    0.05748 =
         0.04000    0.00145    0.01383   -0.00516
O1    4    0.941916    0.817773    0.435470    11.00000    0.04682    0.06081 =
         0.05794    0.01861   -0.00141   -0.01454
O2    4    0.529189    0.815111    0.398540    11.00000    0.11150    0.15805 =
         0.11997    0.01811    0.07160    0.05315
O3    4    0.670536    0.866968    0.407117    11.00000    0.12391    0.10605 =
         0.12590   -0.04355    0.05598   -0.01892
O4    4    0.805407    0.898736    0.273047    11.00000    0.03419    0.07658 =
         0.04186    0.01423    0.00845   -0.00416
O5    4    1.187993    1.206302    0.350977    11.00000    0.08384    0.04842 =
         0.25257    0.03062    0.04676   -0.01227
O6    4    1.043154    1.163263    0.340868    11.00000    0.06343    0.05128 =
         0.10232   -0.00924    0.02769    0.01529
N1    3    0.914634    0.652681    0.497755    11.00000    0.03333    0.04826 =
         0.03633    0.00529    0.00481   -0.00703
AFIX  43
H1A   2    0.940435    0.608786    0.539369    11.00000   -1.20000
AFIX   0
N2    3    0.781526    0.686209    0.382804    11.00000    0.03377    0.05206 =
         0.04329    0.00855    0.00456   -0.00997
AFIX  43
H2A   2    0.813067    0.746462    0.374959    11.00000   -1.20000
AFIX   0
N3    3    0.602042    0.800994    0.382579    11.00000    0.07321    0.07345 =
         0.07932    0.01037    0.03877    0.01155
N4    3    0.859775    0.972509    0.177509    11.00000    0.03100    0.04009 =
         0.03474    0.00437    0.00736    0.00004
AFIX  43
H4A   2    0.839821    1.000592    0.129557    11.00000   -1.20000
AFIX   0
N5    3    0.992619    0.931774    0.291868    11.00000    0.02799    0.04807 =
         0.03731    0.00545    0.00876   -0.00269
AFIX  43
H5A   2    0.950045    0.913934    0.313242    11.00000   -1.20000
AFIX   0
N6    3    1.126812    1.135996    0.352748    11.00000    0.05356    0.03853 =
         0.07128   -0.00237    0.01631   -0.00288
C1    1    1.227360    0.859179    0.619309    11.00000    0.04315    0.08965 =
         0.05771   -0.00576    0.01153   -0.02423
AFIX  23
H1B   2    1.254643    0.938533    0.627366    11.00000   -1.20000
H1C   2    1.262785    0.812953    0.592594    11.00000   -1.20000
AFIX   0
C2    1    1.121115    0.865263    0.566585    11.00000    0.04360    0.05683 =
         0.04785   -0.00109    0.01038   -0.01479
AFIX  23
H2B   2    1.115537    0.903720    0.516497    11.00000   -1.20000
H2C   2    1.086079    0.913204    0.592749    11.00000   -1.20000
AFIX   0
C3    1    1.074137    0.744499    0.548807    11.00000    0.03151    0.05043 =
         0.04708   -0.00062    0.00736   -0.00411
AFIX  23
H3A   2    1.114275    0.693829    0.529031    11.00000   -1.20000
H3B   2    1.073103    0.710270    0.598406    11.00000   -1.20000
AFIX   0
C4    1    0.972120    0.745411    0.488874    11.00000    0.03545    0.04550 =
         0.03970   -0.00230    0.00939   -0.00431
C5    1    0.821462    0.621833    0.448454    11.00000    0.03211    0.04636 =
         0.03399   -0.00340    0.00909   -0.00155
C6    1    0.688187    0.658822    0.324928    11.00000    0.03083    0.05237 =
         0.03944    0.00855    0.00605   -0.00668
C7    1    0.602091    0.711542    0.324425    11.00000    0.04238    0.05451 =
         0.05227    0.01547    0.01808    0.00179
C8    1    0.512333    0.681879    0.266248    11.00000    0.03034    0.08760 =
         0.07442    0.03350    0.01281    0.00068
AFIX  43
H8A   2    0.454761    0.716717    0.266662    11.00000   -1.20000
AFIX   0
C9    1    0.509894    0.600807    0.208445    11.00000    0.04162    0.10127 =
         0.06031    0.01477   -0.00324   -0.02441
AFIX  43
H9A   2    0.450422    0.581648    0.168776    11.00000   -1.20000
AFIX   0
C10   1    0.593369    0.548311    0.208576    11.00000    0.05826    0.08993 =
         0.05487   -0.01023    0.00812   -0.02290
AFIX  43
H10A  2    0.590660    0.492856    0.169266    11.00000   -1.20000
AFIX   0
C11   1    0.682379    0.576321    0.266473    11.00000    0.04238    0.07063 =
         0.05402   -0.00565    0.01158   -0.00718
AFIX  43
H11A  2    0.739064    0.539135    0.266049    11.00000   -1.20000
AFIX   0
C12   1    0.505104    0.927411    0.117975    11.00000    0.03574    0.09133 =
         0.05801    0.00022    0.01011   -0.00440
AFIX  23
H12A  2    0.496373    1.009475    0.100741    11.00000   -1.20000
H12B  2    0.459168    0.910478    0.144760    11.00000   -1.20000
AFIX   0
C13   1    0.608027    0.909975    0.176138    11.00000    0.03351    0.07643 =
         0.04441    0.00442    0.00943   -0.00320
AFIX  23
H13A  2    0.615830    0.953903    0.224782    11.00000   -1.20000
H13B  2    0.617535    0.826713    0.190228    11.00000   -1.20000
AFIX   0
C14   1    0.685605    0.948523    0.144785    11.00000    0.03322    0.05376 =
         0.04131    0.00739    0.00836   -0.00083
AFIX  23
H14A  2    0.674424    1.030717    0.128162    11.00000   -1.20000
H14B  2    0.680357    0.901613    0.097853    11.00000   -1.20000
AFIX   0
C15   1    0.787304    0.936145    0.205333    11.00000    0.03272    0.04107 =
         0.03947    0.00212    0.00917   -0.00214
C16   1    0.960132    0.969720    0.216562    11.00000    0.03219    0.03255 =
         0.03721   -0.00311    0.00891    0.00035
C17   1    1.093274    0.918789    0.339353    11.00000    0.03151    0.04134 =
         0.03360    0.00216    0.01048   -0.00077
C18   1    1.157870    1.012808    0.368297    11.00000    0.03638    0.03702 =
         0.04029    0.00177    0.01158   -0.00010
C19   1    1.255161    0.993714    0.414029    11.00000    0.03727    0.05490 =
         0.05177   -0.00272    0.00821   -0.00892
AFIX  43
H19A  2    1.297517    1.057626    0.432055    11.00000   -1.20000
AFIX   0
C20   1    1.289307    0.879845    0.432874    11.00000    0.03584    0.06676 =
         0.05578    0.01115    0.00561    0.00912
AFIX  43
H20A  2    1.354705    0.866441    0.463848    11.00000   -1.20000
AFIX   0
C21   1    1.226356    0.786444    0.405716    11.00000    0.05328    0.04623 =
         0.06559    0.01180    0.01595    0.01542
AFIX  43
H21A  2    1.249155    0.709493    0.418890    11.00000   -1.20000
AFIX   0
C22   1    1.129414    0.805298    0.358991    11.00000    0.04423    0.03842 =
         0.05211    0.00012    0.01149   -0.00092
AFIX  43
H22A  2    1.087856    0.740795    0.340473    11.00000   -1.20000
HKLF 4
REM  baru248m in P2(1)/c
REM R1 =  0.0457 for   3968 Fo > 4sig(Fo)  and  0.0608 for all   5117 data
REM    343 parameters refined using     18 restraints
END
WGHT      0.0667      1.5915
REM Highest difference peak  0.732,  deepest hole -0.447,  1-sigma level  0.055
Q1    1   0.6785  0.7859  0.4631  11.00000  0.05    0.73
Q2    1   0.5282  0.7758  0.0389  11.00000  0.05    0.49
Q3    1   1.1850  1.2111  0.4098  11.00000  0.05    0.39
Q4    1   0.7421  0.5723  0.4811  11.00000  0.05    0.32
Q5    1   1.2604  0.7233  0.6974  11.00000  0.05    0.28
Q6    1   0.5632  0.8850  0.3708  11.00000  0.05    0.24
Q7    1   0.8176  0.4969  0.5165  11.00000  0.05    0.22
Q8    1   0.4543  0.8044  0.0700  11.00000  0.05    0.21
Q9    1   1.1259  0.9719  0.3449  11.00000  0.05    0.20
Q10   1   0.6400  0.6761  0.3201  11.00000  0.05    0.19
;
