# Supplementary material for: 1-(4-Chloro­butano­yl)-3-(2-nitro­phen­yl)thio­urea
Source: Acta Crystallogr Sect E Struct Rep Online. 2012 May 19;68(Pt 6):o1801. doi: 10.1107/S160053681202168X (PMC3379376; doi:10.1107/S160053681202168X)
Supplement: Supplementary file 2 [file e-68-o1801-Isup2.hkl]

# 
# h,k,l, Fc-squared, Fo-squared, sigma(Fo-squared) and status flag 
# 
data_I
_shelx_title ' baru248m in P2(1)/c' 
_shelx_refln_list_code          4 
_shelx_F_calc_maximum      213.63 
_exptl_crystal_F_000      1248.00 
_reflns_d_resolution_high  0.8256 
 
loop_ 
 _symmetry_equiv_pos_as_xyz 
 'x, y, z' 
 '-x, y+1/2, -z+1/2' 
 '-x, -y, -z' 
 'x, -y-1/2, z-1/2' 
 
_cell_length_a    14.5927 
_cell_length_b    11.2875 
_cell_length_c    17.8282 
_cell_angle_alpha  90.000 
_cell_angle_beta  110.765 
_cell_angle_gamma  90.000 
 
_shelx_F_squared_multiplier     1.000 
 
loop_ 
 _refln_index_h 
 _refln_index_k 
 _refln_index_l 
 _refln_F_squared_calc 
 _refln_F_squared_meas 
 _refln_F_squared_sigma 
 _refln_observed_status 
   2   0   0        1.52       33.06      1.60 o 
   3   0   0     8454.30     8379.69    145.44 o 
   4   0   0    34915.05    32770.38   1123.21 o 
   5   0   0        0.19       28.90      6.09 o 
   6   0   0       22.47       17.11      3.44 o 
   7   0   0     7260.39     7346.95    130.06 o 
   8   0   0     2482.47     2495.27     47.52 o 
   9   0   0       57.54       62.57      6.89 o 
  10   0   0       70.45       65.66     10.05 o 
  11   0   0     7208.29     6270.98    202.67 o 
  12   0   0       24.80       33.11     12.70 o 
  13   0   0      180.24      163.65     16.74 o 
  14   0   0      766.20      900.37     41.92 o 
  15   0   0      349.15      335.90     24.41 o 
  16   0   0        1.34       19.23     13.11 o 
   1   1   0     4977.16     5238.92    215.36 o 
   2   1   0     1325.26     1401.75     17.98 o 
   3   1   0    13077.72    13083.62    176.25 o 
   4   1   0       55.10       53.31      2.42 o 
   5   1   0     1826.02     1820.22     26.59 o 
   6   1   0     7965.58     8481.12    115.95 o 
   7   1   0     8565.59     9588.44    131.21 o 
   8   1   0     2336.03     2236.17     37.44 o 
   9   1   0     2161.89     2248.07     44.34 o 
  10   1   0       22.55       22.96      5.79 o 
  11   1   0      843.81      814.57     32.24 o 
  12   1   0        6.28       -3.68      6.12 o 
  13   1   0       16.79        5.31      8.32 o 
  14   1   0       58.89       80.35     24.17 o 
  15   1   0        9.91        9.73      9.04 o 
  16   1   0       68.36       88.13     11.03 o 
   0   2   0        1.75       15.08      2.49 o 
   1   2   0     3367.57     4029.77     71.24 o 
   2   2   0      728.29      765.25     15.12 o 
   3   2   0     4693.63     4735.14     59.06 o 
   4   2   0       61.66       61.84      2.28 o 
   5   2   0     1218.09     1500.27     22.41 o 
   6   2   0     1661.88     1793.35     26.81 o 
   7   2   0     2652.99     3002.95     48.45 o 
   8   2   0       43.02       59.82      4.31 o 
   9   2   0      161.55      155.94      7.68 o 
  10   2   0      172.70      157.92      8.51 o 
  11   2   0      279.39      254.07     21.52 o 
  12   2   0       32.84       36.22      9.08 o 
  13   2   0       17.16       14.29      6.94 o 
  14   2   0      122.28      129.40     10.93 o 
  15   2   0      335.60      385.96     18.54 o 
  16   2   0      100.48       97.75     11.68 o 
   1   3   0    15608.52    14747.12    257.19 o 
   2   3   0      281.45      326.49      6.51 o 
   3   3   0     1010.61     1126.98     22.33 o 
   4   3   0      107.76       64.04      2.50 o 
   5   3   0       58.58       85.81      4.02 o 
   6   3   0      402.23      425.80      9.26 o 
   7   3   0      148.50      164.45      5.72 o 
   8   3   0        2.06       -5.01      3.34 o 
   9   3   0      128.69      112.42      7.74 o 
  10   3   0      323.45      330.61     11.95 o 
  11   3   0       75.38       96.64      8.25 o 
  12   3   0      248.67      212.44     10.88 o 
  13   3   0      133.03      143.18      9.73 o 
  14   3   0        0.72       -7.94      6.87 o 
  15   3   0       51.07       65.86      8.61 o 
  16   3   0       39.76       65.20     10.57 o 
   0   4   0      472.50      634.59     23.84 o 
   1   4   0     5380.14     5308.69     94.41 o 
   2   4   0      664.53      652.21     11.77 o 
   3   4   0     1220.26     1295.57     25.76 o 
   4   4   0     4216.84     4388.36     79.76 o 
   5   4   0     6723.49     7012.26    107.75 o 
   6   4   0     2435.93     2352.27     34.26 o 
   7   4   0      104.58      119.12      4.87 o 
   8   4   0     1173.72     1116.46     24.90 o 
   9   4   0       47.30       39.23      6.00 o 
  10   4   0     2952.43     2933.79     57.93 o 
  11   4   0     1089.92     1089.91     26.52 o 
  12   4   0       82.24       91.28      8.46 o 
  13   4   0       22.07       19.29      7.12 o 
  14   4   0      232.55      251.85     12.72 o 
  15   4   0      308.20      322.48     17.28 o 
   1   5   0      209.84      240.68      7.24 o 
   2   5   0      907.35     1046.22     21.62 o 
   3   5   0      201.16      224.48      5.74 o 
   4   5   0     1582.97     1722.70     34.16 o 
   5   5   0       53.04       27.38      5.68 o 
   6   5   0        0.02        4.83      3.37 o 
   7   5   0      435.09      485.04     11.64 o 
   8   5   0      777.84      792.24     20.59 o 
   9   5   0     1673.88     1577.58     51.48 o 
  10   5   0      631.90      661.77     18.60 o 
  11   5   0      848.78      873.88     26.56 o 
  12   5   0       51.73       64.50      8.11 o 
  13   5   0      113.09      146.38     10.38 o 
  14   5   0        0.24        2.95      7.69 o 
  15   5   0       26.05       44.37      8.82 o 
   0   6   0     9559.69     9592.59    205.67 o 
   1   6   0      362.91      396.51     10.60 o 
   2   6   0       24.93       12.88      3.75 o 
   3   6   0      600.02      747.02     14.28 o 
   4   6   0     1985.61     1891.17     37.67 o 
   5   6   0      122.14      122.06     11.20 o 
   6   6   0      153.89      138.74      6.11 o 
   7   6   0      189.48      214.69      7.64 o 
   8   6   0      515.35      448.74     19.55 o 
   9   6   0        8.55        4.19      5.85 o 
  10   6   0     1926.70     2007.17     42.70 o 
  11   6   0     1261.57     1211.77     29.42 o 
  12   6   0      127.19      150.24     10.05 o 
  13   6   0       13.35       22.00     11.44 o 
  14   6   0      143.77      169.56     11.47 o 
   1   7   0     1061.29     1065.46     23.00 o 
   2   7   0      404.27      443.62     12.34 o 
   3   7   0      896.50      830.79     15.97 o 
   4   7   0     1621.02     1806.57     36.91 o 
   5   7   0      947.89      909.63     21.65 o 
   6   7   0      341.06      361.45     10.16 o 
   7   7   0       37.99       31.50      4.79 o 
   8   7   0      238.47      263.68      9.22 o 
   9   7   0       11.78       -0.52      4.82 o 
  10   7   0      158.09      134.44     11.21 o 
  11   7   0        3.15        7.32      6.86 o 
  12   7   0       71.36       85.11     10.02 o 
  13   7   0       36.85       51.20     11.69 o 
  14   7   0       72.16       73.64      9.55 o 
   0   8   0        0.74       -4.16      5.18 o 
   1   8   0     1341.89     1399.93     25.19 o 
   2   8   0      279.84      271.21      9.78 o 
   3   8   0       42.38       49.34      5.47 o 
   4   8   0       16.55       19.39     12.18 o 
   5   8   0       40.39       44.61      5.98 o 
   6   8   0       16.68       -1.28      7.83 o 
   7   8   0      195.46      202.55      8.10 o 
   8   8   0        0.16       -1.18      4.34 o 
   9   8   0        2.91        3.56      4.92 o 
  10   8   0      564.64      527.64     17.30 o 
  11   8   0       21.55       12.29      7.41 o 
  12   8   0       30.69       23.89      8.01 o 
  13   8   0       23.19       16.39      7.37 o 
   1   9   0      201.43      195.58      7.42 o 
   2   9   0      871.38      874.96     18.01 o 
   3   9   0       33.63       45.38      6.12 o 
   4   9   0      460.60      470.61     31.28 o 
   5   9   0        9.65        7.87      5.58 o 
   6   9   0       19.19       10.70      6.50 o 
   7   9   0        4.04       -1.50      4.75 o 
   8   9   0      346.97      349.43     11.22 o 
   9   9   0      723.24      658.20     16.57 o 
  10   9   0      375.78      393.20     13.60 o 
  11   9   0       52.27       63.81      8.51 o 
  12   9   0       62.52       91.29     12.58 o 
   0  10   0      554.47      598.27     20.35 o 
   1  10   0        0.06        2.72      4.63 o 
   2  10   0      693.44      732.86     16.46 o 
   3  10   0      286.53      310.12      9.95 o 
   4  10   0      224.45      226.11     11.56 o 
   5  10   0      573.27      612.80     22.66 o 
   6  10   0      143.01      134.72      9.42 o 
   7  10   0      102.80      123.91      7.69 o 
   8  10   0      224.08      229.62      9.71 o 
   9  10   0       10.30        1.52      5.27 o 
  10  10   0       59.97       38.72      9.30 o 
  11  10   0       82.09      100.50      9.43 o 
   1  11   0        8.92       13.29      6.40 o 
   2  11   0       76.58       52.83      8.29 o 
   3  11   0      172.48      191.13     10.58 o 
   4  11   0      153.74      158.53     10.25 o 
   5  11   0        0.02        1.77      6.32 o 
   6  11   0       62.51       62.98      8.19 o 
   7  11   0       55.26       74.46      6.80 o 
   8  11   0       74.57       69.00      6.84 o 
   9  11   0       98.28      102.34      8.08 o 
   0  12   0       81.53       85.32     11.06 o 
   1  12   0       31.48       35.05      7.91 o 
   2  12   0      206.35      216.44     11.49 o 
   3  12   0       38.73       45.12      7.93 o 
   4  12   0      187.21      219.48     12.00 o 
   5  12   0       26.34       21.40      7.51 o 
   6  12   0        3.62        3.00      8.16 o 
   7  12   0      127.81      125.67      8.21 o 
   1  13   0       42.79       34.61     14.72 o 
   2  13   0       55.53       73.38      8.89 o 
   3  13   0        2.11        8.10      7.27 o 
   4  13   0       27.96       43.54      8.63 o 
   5  13   0      111.64      112.32     10.53 o 
 -16   1   1      201.81      212.24     14.82 o 
 -15   1   1      147.50      164.95     12.85 o 
 -14   1   1       35.08       58.71      9.27 o 
 -13   1   1      860.99      860.72     22.62 o 
 -12   1   1      117.56      109.54     14.37 o 
 -11   1   1      379.04      368.49     10.84 o 
 -10   1   1        5.66        4.87      3.68 o 
  -9   1   1      417.91      383.49      8.80 o 
  -8   1   1     1194.15     1025.11     17.16 o 
  -7   1   1      656.49      804.25     13.73 o 
  -6   1   1       27.48       15.60      1.96 o 
  -5   1   1     2447.36     2556.35     36.30 o 
  -4   1   1    13288.63    13528.29    267.47 o 
  -3   1   1      159.19      193.26      3.85 o 
  -2   1   1      910.46      862.99     17.32 o 
  -1   1   1      964.62      931.59     17.14 o 
   0   1   1     2210.27     2336.29     50.35 o 
   1   1   1      546.59      619.05     10.13 o 
   2   1   1      166.56      145.26      4.13 o 
   3   1   1     4006.19     4023.97     71.74 o 
   4   1   1      922.04      859.09     17.50 o 
   5   1   1      111.63      104.52     13.40 o 
   6   1   1      725.05      923.68     19.84 o 
   7   1   1     2999.03     3144.73     58.90 o 
   8   1   1      220.37      193.97      7.98 o 
   9   1   1       75.14       61.24      5.80 o 
  10   1   1       61.54       41.63      6.19 o 
  11   1   1      857.58      831.18     26.20 o 
  12   1   1        6.57        5.19      7.46 o 
  13   1   1       66.73       40.62      8.77 o 
  14   1   1      265.67      279.47     15.77 o 
  15   1   1      335.16      332.18     17.59 o 
  16   1   1       40.03       66.27     18.91 o 
 -16   2   1        7.38       22.50      9.53 o 
 -15   2   1      153.71      155.51     10.65 o 
 -14   2   1      784.44      796.35     22.45 o 
 -13   2   1        8.57       -4.41      6.53 o 
 -12   2   1        0.12       -8.42      6.64 o 
 -11   2   1      650.85      611.18     14.69 o 
 -10   2   1     1409.75     1380.50     23.02 o 
  -9   2   1      783.44      707.95     13.46 o 
  -8   2   1       86.41       72.17      4.00 o 
  -7   2   1     3285.58     3345.14     47.88 o 
  -6   2   1      599.85      492.03      9.17 o 
  -5   2   1        1.76        2.83      2.41 o 
  -4   2   1      267.85      316.58      5.46 o 
  -3   2   1     1852.09     2155.24     33.94 o 
  -2   2   1     9095.85     8809.85    142.67 o 
  -1   2   1     7448.26     7791.79    136.69 o 
   0   2   1      226.39      196.27      4.53 o 
   1   2   1     5914.96     5831.10    102.60 o 
   2   2   1      246.65      230.29      5.03 o 
   3   2   1     5752.69     5508.33     84.00 o 
   4   2   1     2461.31     2456.49     45.47 o 
   5   2   1     1095.32     1213.58     24.47 o 
   6   2   1       36.55       29.30      4.04 o 
   7   2   1     2574.15     2700.55     51.44 o 
   8   2   1      301.75      228.16      8.98 o 
   9   2   1      479.77      465.66     13.63 o 
  10   2   1        0.04       -1.31      5.26 o 
  11   2   1      783.18      775.75     20.67 o 
  12   2   1      223.16      269.59     11.88 o 
  13   2   1        3.75        1.55      8.17 o 
  14   2   1       70.42       92.99     10.77 o 
  15   2   1      185.16      219.89     18.42 o 
  16   2   1        8.19        1.27      8.84 o 
 -16   3   1        1.13       -0.60      7.35 o 
 -15   3   1      325.29      402.65     16.25 o 
 -14   3   1       60.89       45.08      8.19 o 
 -13   3   1      233.50      251.22     11.85 o 
 -12   3   1       63.04       44.75      7.34 o 
 -11   3   1     3765.88     3850.67     63.34 o 
 -10   3   1      752.68      769.69     16.50 o 
  -9   3   1     2004.67     1920.14     29.94 o 
  -8   3   1      598.18      598.74     11.65 o 
  -7   3   1      676.81      647.10     11.82 o 
  -6   3   1       75.32      109.53      3.62 o 
  -5   3   1     8082.82     7931.80     98.67 o 
  -4   3   1      337.69      284.67      6.16 o 
  -3   3   1      409.18      417.05      8.28 o 
  -2   3   1     7868.95     7987.16    120.65 o 
  -1   3   1     6959.27     7560.31    234.85 o 
   0   3   1    12028.93    11873.80    207.32 o 
   1   3   1     4478.88     4751.16     84.35 o 
   2   3   1      234.40      288.12      7.49 o 
   3   3   1     5025.73     5305.31     81.30 o 
   4   3   1      251.98      273.45      6.65 o 
   5   3   1      572.87      556.17     13.33 o 
   6   3   1     4373.37     4220.43     77.49 o 
   7   3   1      794.10      931.26     21.04 o 
   8   3   1        7.00        3.66      4.55 o 
   9   3   1        1.27       -0.63      5.09 o 
  10   3   1     1348.75     1309.43     29.66 o 
  11   3   1      451.43      467.11     15.38 o 
  12   3   1      938.48      883.25     23.46 o 
  13   3   1      363.26      400.37     15.24 o 
  14   3   1      272.50      258.34     12.72 o 
  15   3   1       35.25       49.40     10.17 o 
 -16   4   1        8.54       25.17      8.31 o 
 -15   4   1       30.32       33.67      8.16 o 
 -14   4   1       78.04       82.12      9.02 o 
 -13   4   1      251.37      248.91     11.99 o 
 -12   4   1        6.13        1.11      6.27 o 
 -11   4   1        6.69        6.93      7.25 o 
 -10   4   1       65.42       57.20      6.85 o 
  -9   4   1      647.33      565.49     12.88 o 
  -8   4   1      237.54      214.62      6.87 o 
  -7   4   1      231.58      253.92      6.80 o 
  -6   4   1       98.77       99.71      3.57 o 
  -5   4   1     4348.50     4557.70     70.87 o 
  -4   4   1     4160.89     4658.46     64.77 o 
  -3   4   1     1522.80     1479.99     24.49 o 
  -2   4   1     3759.54     3762.17     67.02 o 
  -1   4   1     4143.63     4565.72    107.97 o 
   0   4   1    12697.99    12636.79    221.09 o 
   1   4   1      894.78      772.49     16.07 o 
   2   4   1     2114.48     2153.10     40.36 o 
   3   4   1     4486.13     4607.26     83.25 o 
   4   4   1      967.10      860.90     20.54 o 
   5   4   1        9.20       10.84      3.03 o 
   6   4   1        0.06        6.11      3.87 o 
   7   4   1     3412.17     3451.11     65.17 o 
   8   4   1      101.11      104.06      7.03 o 
   9   4   1        0.02        4.63      5.24 o 
  10   4   1      949.33      876.28     45.90 o 
  11   4   1      195.98      190.03     10.43 o 
  12   4   1      138.27      135.76     16.65 o 
  13   4   1        1.61        2.04      7.06 o 
  14   4   1      117.64      118.25     10.04 o 
  15   4   1        9.17       14.71      8.04 o 
 -15   5   1       90.02       80.98      9.66 o 
 -14   5   1        1.25       -2.22      7.09 o 
 -13   5   1        9.01        1.53      7.02 o 
 -12   5   1        1.43       -1.13      7.11 o 
 -11   5   1      137.58      150.49     14.42 o 
 -10   5   1      304.19      281.55     11.72 o 
  -9   5   1      609.06      576.63     20.80 o 
  -8   5   1     1210.10     1175.49     30.74 o 
  -7   5   1      443.10      455.67      9.18 o 
  -6   5   1     2239.19     2080.83     30.86 o 
  -5   5   1      242.80      212.56      6.02 o 
  -4   5   1       37.41       20.43      7.57 o 
  -3   5   1      349.91      339.29      7.60 o 
  -2   5   1      498.08      616.12     11.76 o 
  -1   5   1     1543.00     1627.50     31.06 o 
   0   5   1      905.71      882.23     18.29 o 
   1   5   1      470.02      631.66     14.16 o 
   2   5   1      498.19      375.34     10.03 o 
   3   5   1        0.57        1.11      4.55 o 
   4   5   1     2836.01     3376.44     76.50 o 
   5   5   1      169.19      199.26      7.39 o 
   6   5   1     2693.35     2886.85     47.33 o 
   7   5   1     1860.81     1738.01     35.88 o 
   8   5   1       70.66       67.47      6.36 o 
   9   5   1      722.38      792.02     27.64 o 
  10   5   1        4.34       10.48      6.54 o 
  11   5   1     1721.52     1756.46     38.92 o 
  12   5   1       96.82       93.77      8.87 o 
  13   5   1       11.97        7.80      6.98 o 
  14   5   1       28.85       27.56      7.99 o 
  15   5   1      316.31      332.59     15.31 o 
 -15   6   1        1.31        2.45      7.75 o 
 -14   6   1      263.66      258.97     13.16 o 
 -13   6   1       18.20       18.85      7.86 o 
 -12   6   1      269.92      267.81     12.37 o 
 -11   6   1      140.59      127.68      9.32 o 
 -10   6   1      911.32      899.85     22.99 o 
  -9   6   1     1384.30     1395.37     29.75 o 
  -8   6   1        0.26        7.21      4.26 o 
  -7   6   1        0.93       -1.42      4.14 o 
  -6   6   1      309.66      345.78     11.22 o 
  -5   6   1      293.15      289.86      7.55 o 
  -4   6   1      564.37      539.71     11.31 o 
  -3   6   1     1044.78     1064.95     19.12 o 
  -2   6   1      606.10      607.92     14.51 o 
  -1   6   1      963.87      928.68     16.88 o 
   0   6   1       92.19       76.82      5.94 o 
   1   6   1      170.26      217.99      7.44 o 
   2   6   1     2065.08     1952.05     38.08 o 
   3   6   1      107.23       98.64      5.84 o 
   4   6   1      733.75      686.31     16.86 o 
   5   6   1     1727.45     1881.25     33.34 o 
   6   6   1      427.24      413.37     10.61 o 
   7   6   1      235.76      245.80      8.32 o 
   8   6   1      101.87      110.73      7.68 o 
   9   6   1      397.76      438.91     14.64 o 
  10   6   1      349.45      334.54     13.18 o 
  11   6   1       60.25       73.05      8.35 o 
  12   6   1       25.17       20.91      7.62 o 
  13   6   1       13.77       19.44     10.48 o 
  14   6   1      103.60      129.50     10.34 o 
 -14   7   1        9.57       12.51     10.87 o 
 -13   7   1      215.65      246.58     12.79 o 
 -12   7   1       37.18       23.14      7.82 o 
 -11   7   1       11.60       14.69      7.04 o 
 -10   7   1       23.60       27.96      6.88 o 
  -9   7   1     1155.64     1141.61     23.07 o 
  -8   7   1      318.13      253.89      8.96 o 
  -7   7   1      117.48      101.07      6.06 o 
  -6   7   1       24.14       22.16      5.32 o 
  -5   7   1     2585.21     2637.43     51.56 o 
  -4   7   1     1714.76     1581.47     27.59 o 
  -3   7   1      719.15      721.74     14.39 o 
  -2   7   1       46.23       39.92      3.83 o 
  -1   7   1     1108.99     1102.27     20.04 o 
   0   7   1     1213.80     1217.47     25.47 o 
   1   7   1      101.15      100.05      5.92 o 
   2   7   1       10.19       21.60      4.27 o 
   3   7   1        8.70        1.95      6.91 o 
   4   7   1      298.68      258.79      9.93 o 
   5   7   1      279.35      251.10     14.51 o 
   6   7   1      961.20      867.75     17.94 o 
   7   7   1      680.49      610.77     14.43 o 
   8   7   1      277.56      261.23      9.78 o 
   9   7   1      220.76      218.69     10.68 o 
  10   7   1      240.43      211.35     11.16 o 
  11   7   1       15.78       16.86      7.69 o 
  12   7   1        0.14       -7.60     11.35 o 
  13   7   1        7.83        7.92      9.08 o 
 -13   8   1       16.16       21.82      7.60 o 
 -12   8   1      167.83      215.35     14.39 o 
 -11   8   1       43.15       50.56      7.81 o 
 -10   8   1       17.86        7.43      5.35 o 
  -9   8   1       28.35       40.34      5.71 o 
  -8   8   1      108.57      121.34      6.85 o 
  -7   8   1       34.27       33.51      8.03 o 
  -6   8   1       20.83       33.81      6.04 o 
  -5   8   1       99.97      119.98      7.84 o 
  -4   8   1      144.42      171.05      8.42 o 
  -3   8   1      405.00      448.82     13.22 o 
  -2   8   1       22.86       25.04      4.02 o 
  -1   8   1      193.69      135.71      6.01 o 
   0   8   1      205.45      212.47      8.31 o 
   1   8   1      619.60      647.12     16.39 o 
   2   8   1      642.61      617.88     16.20 o 
   3   8   1        1.16        0.72      5.58 o 
   4   8   1       78.40       87.02      6.75 o 
   5   8   1       90.77       67.89      6.69 o 
   6   8   1      122.38      112.76      7.31 o 
   7   8   1       71.82       64.91      5.67 o 
   8   8   1       12.63       21.28      5.22 o 
   9   8   1        0.09        0.88      6.07 o 
  10   8   1      358.43      417.50     15.59 o 
  11   8   1       64.57       75.80      9.21 o 
  12   8   1        0.13       -2.01      7.05 o 
  13   8   1        0.01       -6.26      7.02 o 
 -12   9   1        0.02       -5.60      7.25 o 
 -11   9   1        6.99       -2.18      6.97 o 
 -10   9   1       45.93       53.41      6.54 o 
  -9   9   1       61.44       48.68      6.19 o 
  -8   9   1       52.46       69.96      6.29 o 
  -7   9   1       19.00        4.97      6.94 o 
  -6   9   1       16.51        9.51      6.00 o 
  -5   9   1      598.27      576.04     17.06 o 
  -4   9   1        9.58        8.16      9.31 o 
  -3   9   1      280.13      216.31      8.52 o 
  -2   9   1      155.14      194.06      7.48 o 
  -1   9   1      775.61      767.16     16.30 o 
   0   9   1       10.15       12.90      4.40 o 
   1   9   1      266.48      302.56      9.20 o 
   2   9   1       43.62       49.85      8.95 o 
   3   9   1      196.47      201.59      9.43 o 
   4   9   1       10.74       13.12      8.45 o 
   5   9   1      387.97      382.22     13.55 o 
   6   9   1      536.72      531.95     16.98 o 
   7   9   1       52.88       77.10      6.56 o 
   8   9   1       53.10       25.12      5.50 o 
   9   9   1       17.15       26.36      5.96 o 
  10   9   1      301.06      286.77     30.06 o 
  11   9   1       54.66       89.79      9.65 o 
  12   9   1        1.41       -2.77      7.21 o 
 -11  10   1       19.81       13.38      6.07 o 
 -10  10   1       30.87       32.45      6.25 o 
  -9  10   1      187.24      195.74      9.24 o 
  -8  10   1       14.52       20.34      5.62 o 
  -7  10   1        4.96        7.38      7.22 o 
  -6  10   1       47.55       44.93      7.22 o 
  -5  10   1      103.97       91.71      9.47 o 
  -4  10   1        0.90        5.42      6.03 o 
  -3  10   1        2.74        9.21      6.20 o 
  -2  10   1       45.64       36.54      5.46 o 
  -1  10   1        0.08        0.97      4.89 o 
   0  10   1      271.06      251.00     14.92 o 
   1  10   1      385.89      397.49     11.31 o 
   2  10   1      133.69      172.09      9.05 o 
   3  10   1       16.11        7.64     10.67 o 
   4  10   1       30.77       14.57      6.53 o 
   5  10   1      800.44      816.84     22.28 o 
   6  10   1       25.36       17.09      5.24 o 
   7  10   1       47.62       51.82      6.29 o 
   8  10   1      311.95      295.73     10.77 o 
   9  10   1      193.21      207.44      9.60 o 
  10  10   1       22.89       29.76      7.22 o 
 -10  11   1       69.90       56.92      7.24 o 
  -9  11   1      286.45      334.62     12.03 o 
  -8  11   1       80.14       80.38      7.33 o 
  -7  11   1        1.98        3.71      7.03 o 
  -6  11   1        0.09       -4.60      6.94 o 
  -5  11   1      167.76      183.08     11.95 o 
  -4  11   1      387.22      406.86     17.47 o 
  -3  11   1       65.34       61.69     12.12 o 
  -2  11   1        8.92       15.98      9.65 o 
  -1  11   1        8.32        5.25      5.09 o 
   0  11   1       54.30       59.55      5.92 o 
   1  11   1      157.17      163.94      9.00 o 
   2  11   1      249.77      271.87      9.93 o 
   3  11   1       18.99       23.55      7.32 o 
   4  11   1        6.56       -4.00      6.28 o 
   5  11   1        3.44        4.60      6.70 o 
   6  11   1        1.30       -0.27      5.11 o 
   7  11   1      137.96      133.19      8.01 o 
   8  11   1      162.90      150.23      8.55 o 
   9  11   1        2.22        5.62      5.93 o 
  -8  12   1       10.48        6.97      5.85 o 
  -7  12   1       21.90       43.24     15.34 o 
  -6  12   1       22.80       20.22      7.70 o 
  -5  12   1        6.53       15.05      7.45 o 
  -4  12   1      213.47      243.97     12.31 o 
  -3  12   1       37.15       45.99      7.75 o 
  -2  12   1        2.13       -6.73      6.26 o 
  -1  12   1        4.84        1.30      6.24 o 
   0  12   1        7.33        9.94      6.51 o 
   1  12   1       40.99       49.26      7.49 o 
   2  12   1        9.92        8.02      7.04 o 
   3  12   1        0.91       -0.11      6.97 o 
   4  12   1      167.49      201.52     11.68 o 
   5  12   1      169.80      179.59     11.47 o 
   6  12   1        5.53       -0.06      5.85 o 
   7  12   1       67.28       54.25      6.80 o 
  -5  13   1        4.74        3.49      7.70 o 
  -4  13   1      139.09      156.82     11.06 o 
  -3  13   1       31.08       25.88      7.84 o 
  -2  13   1       12.41        8.78      7.14 o 
  -1  13   1       17.12       16.41      6.95 o 
   0  13   1       58.63       61.97      9.82 o 
   1  13   1       29.11       61.61     12.15 o 
   2  13   1        0.38       -4.02      8.58 o 
   3  13   1        9.48        7.09      7.61 o 
   4  13   1       26.67       23.61      8.25 o 
 -17   0   2      324.99      394.87     27.41 o 
 -16   0   2      109.76      149.66     18.40 o 
 -15   0   2       53.69       57.73     14.56 o 
 -14   0   2      426.76      376.99     23.99 o 
 -13   0   2     1558.56     1572.49     63.17 o 
 -12   0   2       38.61       44.17     11.18 o 
 -11   0   2     1091.90     1048.49     24.20 o 
 -10   0   2       28.86       25.21      5.19 o 
  -9   0   2      717.49      628.15     15.56 o 
  -8   0   2     1486.80     1750.01     34.27 o 
  -7   0   2      165.42      202.72      6.97 o 
  -6   0   2      616.37      531.47     12.62 o 
  -5   0   2      523.47      529.08     14.28 o 
  -4   0   2      271.31      298.32      8.89 o 
  -3   0   2     3250.26     3374.46    104.00 o 
  -2   0   2     4852.10     4899.73    698.38 o 
  -1   0   2      102.33       79.13      4.15 o 
   0   0   2     4535.28     4131.15     89.73 o 
   1   0   2       51.77      100.79      5.08 o 
   2   0   2     6234.75     6122.10    189.92 o 
   3   0   2     1783.08     1831.78     59.64 o 
   5   0   2    35554.66    31749.98    974.78 o 
   6   0   2    10022.57    10321.63    321.70 o 
   7   0   2     4128.59     4547.30    146.49 o 
   8   0   2      472.62      452.59     21.97 o 
   9   0   2      247.40      238.11     15.91 o 
  10   0   2      992.09      848.24     36.58 o 
  11   0   2      179.97      180.44     16.79 o 
  12   0   2       95.98       85.09     13.78 o 
  13   0   2        0.42      -10.42     10.73 o 
  14   0   2        7.21       10.47     12.23 o 
  15   0   2        2.88      -11.76     11.24 o 
 -16   1   2       41.38       67.96     10.80 o 
 -15   1   2      136.89      141.76     12.72 o 
 -14   1   2      294.54      264.33     11.96 o 
 -13   1   2        9.62        7.39      4.97 o 
 -12   1   2      484.70      471.90     11.73 o 
 -11   1   2     1759.51     1640.41     26.89 o 
 -10   1   2       12.10       18.24      3.65 o 
  -9   1   2       11.57       -0.17      2.57 o 
  -8   1   2      669.88      640.36     11.89 o 
  -7   1   2     2469.59     2211.42     32.49 o 
  -6   1   2      644.99      582.39      9.21 o 
  -5   1   2      181.30      178.19      4.14 o 
  -4   1   2     3633.91     4003.31     49.67 o 
  -3   1   2    10054.17    10568.83    129.45 o 
  -2   1   2     2902.86     2815.20     43.74 o 
  -1   1   2      246.90      386.38      7.89 o 
   0   1   2      890.65      804.08     14.91 o 
   1   1   2     2364.87     1995.69     31.02 o 
   2   1   2      535.13      434.44      9.47 o 
   3   1   2       64.51       80.04      3.72 o 
   4   1   2      158.98      159.50      5.50 o 
   5   1   2     2161.66     2450.77     45.99 o 
   6   1   2      643.49      516.03     12.99 o 
   7   1   2     1040.49      904.31     26.66 o 
   8   1   2      167.06      165.94      7.58 o 
   9   1   2      252.90      262.20     12.01 o 
  10   1   2      732.36      610.30     43.24 o 
  11   1   2     1394.71     1466.30     40.42 o 
  12   1   2       69.92       75.45     15.16 o 
  13   1   2       67.36       70.99      9.75 o 
  14   1   2      343.69      297.72     16.34 o 
  15   1   2       73.43       83.03     10.95 o 
 -16   2   2       80.30       99.36      9.64 o 
 -15   2   2      120.69      113.22      9.61 o 
 -14   2   2        3.08        5.25      8.89 o 
 -13   2   2       99.16       78.35      6.71 o 
 -12   2   2     3917.07     3824.16     57.47 o 
 -11   2   2      183.62      202.33      7.55 o 
 -10   2   2       17.16        7.19      3.67 o 
  -9   2   2     1567.13     1417.24     22.91 o 
  -8   2   2     3058.75     2937.17     42.78 o 
  -7   2   2      595.16      613.36     11.17 o 
  -6   2   2      545.04      486.64      8.15 o 
  -5   2   2      211.73      212.51      6.48 o 
  -4   2   2     3377.96     3301.20     51.39 o 
  -3   2   2     6150.75     6630.11     90.28 o 
  -2   2   2    13486.37    13348.18    202.95 o 
  -1   2   2    27719.23    25024.20    377.27 o 
   0   2   2     7621.14     7718.98    134.16 o 
   1   2   2      105.55      137.95      3.07 o 
   2   2   2    45638.69    36842.73   1209.55 o 
   3   2   2      464.58      537.56     12.02 o 
   4   2   2      168.89      260.20      7.57 o 
   5   2   2       21.50       21.78      5.92 o 
   6   2   2     9245.35     9515.02    168.75 o 
   7   2   2     1297.17     1381.73     28.86 o 
   8   2   2      877.15      974.56     22.41 o 
   9   2   2       37.90       25.35      5.37 o 
  10   2   2     2429.54     2147.14    141.36 o 
  11   2   2      267.19      252.16     13.69 o 
  12   2   2       46.90       34.38      8.60 o 
  13   2   2      409.03      385.34     24.02 o 
  14   2   2      111.38      116.96     11.49 o 
  15   2   2       34.57        1.99      8.37 o 
 -16   3   2       25.10       17.96      8.00 o 
 -15   3   2       49.36       51.21      8.14 o 
 -14   3   2       86.99      104.50      9.43 o 
 -13   3   2        1.83       -3.12      6.85 o 
 -12   3   2      229.15      205.90     17.92 o 
 -11   3   2     4591.05     4563.67    125.74 o 
 -10   3   2      427.16      429.31     10.12 o 
  -9   3   2      748.02      792.67     15.27 o 
  -8   3   2      124.17      126.42      4.84 o 
  -7   3   2      558.92      683.97     11.12 o 
  -6   3   2      559.61      493.94      9.26 o 
  -5   3   2      697.24      613.57     12.09 o 
  -4   3   2      280.98      325.55     10.86 o 
  -3   3   2     1307.17     1137.93     17.09 o 
  -2   3   2     1326.84     1359.16     19.54 o 
  -1   3   2    22211.51    21585.82    375.52 o 
   0   3   2     3958.79     3863.85     68.18 o 
   1   3   2      243.39      324.27      6.52 o 
   2   3   2      310.26      255.41      6.16 o 
   3   3   2     4062.80     4063.67     63.00 o 
   4   3   2      617.56      613.83     15.57 o 
   5   3   2      740.91      673.82     15.75 o 
   6   3   2      171.68      169.95      7.24 o 
   7   3   2      175.75      204.78      8.25 o 
   8   3   2     1539.42     1581.36     33.34 o 
   9   3   2      284.27      280.84     10.72 o 
  10   3   2     1180.56     1141.03     27.00 o 
  11   3   2      170.53      150.43      9.55 o 
  12   3   2      165.43      165.54     10.21 o 
  13   3   2       24.25       44.95      8.13 o 
  14   3   2        3.79       -0.77     11.76 o 
  15   3   2        3.21       10.53      8.94 o 
 -16   4   2       41.18       57.27      8.81 o 
 -15   4   2        0.02       -6.00      7.31 o 
 -14   4   2      104.53      138.25     10.01 o 
 -13   4   2      287.40      271.22     12.41 o 
 -12   4   2      370.73      362.81     13.31 o 
 -11   4   2       43.49       37.97      6.75 o 
 -10   4   2      365.27      339.91      9.02 o 
  -9   4   2     1428.31     1473.14     24.01 o 
  -8   4   2     1318.26     1181.44     17.81 o 
  -7   4   2     1755.53     1943.44     26.74 o 
  -6   4   2      479.24      519.10      9.83 o 
  -5   4   2     6879.70     7169.22    109.90 o 
  -4   4   2     7384.49     8234.66    125.21 o 
  -3   4   2     1401.64     1476.99     25.82 o 
  -2   4   2     2191.57     2491.75     71.09 o 
  -1   4   2     1700.68     1907.68     65.07 o 
   0   4   2      316.80      184.94      5.71 o 
   1   4   2     1379.55     1269.13     28.55 o 
   2   4   2     1306.42     1101.06     22.34 o 
   3   4   2     1678.94     1637.72     27.27 o 
   4   4   2      225.41      239.23      6.58 o 
   5   4   2      647.40      763.92     17.68 o 
   6   4   2     1942.55     1797.09     36.18 o 
   7   4   2      147.48      120.47      7.07 o 
   8   4   2      211.17      217.86     11.93 o 
   9   4   2        7.94       12.14      5.78 o 
  10   4   2       13.61       10.41      6.61 o 
  11   4   2      593.98      618.79     26.03 o 
  12   4   2       14.31       10.51      6.70 o 
  13   4   2       20.73       22.35      7.54 o 
  14   4   2       12.32       11.94      8.85 o 
  15   4   2       35.91       52.55     10.48 o 
 -15   5   2        1.66       -9.87      7.62 o 
 -14   5   2        5.97       -3.19      7.07 o 
 -13   5   2      308.66      308.31     16.25 o 
 -12   5   2       58.36       54.08      7.78 o 
 -11   5   2       38.56       48.20      7.32 o 
 -10   5   2        1.02       -7.05      5.43 o 
  -9   5   2      377.04      370.52     10.31 o 
  -8   5   2     1624.53     1648.02     23.73 o 
  -7   5   2        8.08        3.04      2.58 o 
  -6   5   2      488.41      443.42     10.33 o 
  -5   5   2       76.66       91.38      4.47 o 
  -4   5   2     1395.38     1267.97     22.14 o 
  -3   5   2      724.81      812.67     15.08 o 
  -2   5   2     3926.22     4165.41    105.28 o 
  -1   5   2     3696.20     3543.59     63.72 o 
   0   5   2      112.82      153.40      5.58 o 
   1   5   2      488.48      546.15     12.84 o 
   2   5   2      477.18      419.02     10.98 o 
   3   5   2      647.75      639.78     15.28 o 
   4   5   2        1.77       -2.39      2.92 o 
   5   5   2      618.26      580.20     12.52 o 
   6   5   2     2025.08     2245.33     44.45 o 
   7   5   2        1.99        1.90      4.76 o 
   8   5   2      336.37      300.11     15.51 o 
   9   5   2     1660.92     1698.38     39.69 o 
  10   5   2      136.05      132.56      9.51 o 
  11   5   2       92.14       92.25      8.70 o 
  12   5   2       41.69       71.11     10.07 o 
  13   5   2        2.34        0.53      6.95 o 
  14   5   2      150.82      180.82     11.76 o 
 -15   6   2      101.00      116.71     11.88 o 
 -14   6   2       97.23      100.23      9.59 o 
 -13   6   2      640.81      681.81     20.59 o 
 -12   6   2       22.38        9.61      7.20 o 
 -11   6   2      709.08      715.69     30.64 o 
 -10   6   2      559.58      541.00     13.85 o 
  -9   6   2      406.18      445.47     11.87 o 
  -8   6   2       41.27       54.02      4.90 o 
  -7   6   2      324.26      263.44     29.93 o 
  -6   6   2        9.47       13.68      3.22 o 
  -5   6   2      984.41     1078.03     22.80 o 
  -4   6   2     1044.87      999.96     21.14 o 
  -3   6   2     1465.03     1468.78     29.03 o 
  -2   6   2     2388.36     2547.09     40.56 o 
  -1   6   2      173.49      151.26      6.69 o 
   0   6   2     3486.91     3515.98     64.68 o 
   1   6   2     3084.86     2977.85     55.64 o 
   2   6   2        0.98        5.42      4.00 o 
   3   6   2     1200.73     1321.57     27.73 o 
   4   6   2      445.17      387.62      9.64 o 
   5   6   2     1469.67     1478.07     26.51 o 
   6   6   2      925.42      927.89     18.61 o 
   7   6   2     1214.87     1232.44     27.79 o 
   8   6   2     1196.03     1199.39     27.84 o 
   9   6   2      242.10      229.50     11.11 o 
  10   6   2        0.05        1.77      6.61 o 
  11   6   2      252.62      265.04     13.04 o 
  12   6   2      609.85      584.26     20.58 o 
  13   6   2       53.44       60.14      8.45 o 
  14   6   2       16.32       21.85      7.67 o 
 -14   7   2       21.97       17.85      8.02 o 
 -13   7   2       44.97       40.91      8.82 o 
 -12   7   2        4.45        5.79      6.97 o 
 -11   7   2      151.14      139.63      9.40 o 
 -10   7   2       61.84       60.70      6.10 o 
  -9   7   2      566.36      496.80     13.50 o 
  -8   7   2      843.37      923.37     19.23 o 
  -7   7   2      717.23      555.35     18.35 o 
  -6   7   2      180.54      168.32     10.55 o 
  -5   7   2       17.97       22.56      4.32 o 
  -4   7   2       29.66       34.87      5.47 o 
  -3   7   2      970.15      998.91     18.16 o 
  -2   7   2      164.57      126.71      4.56 o 
  -1   7   2       21.69       19.20      4.11 o 
   0   7   2       35.59       42.98      4.65 o 
   1   7   2      134.05      132.74      6.51 o 
   2   7   2      440.58      415.63     12.01 o 
   3   7   2       76.16       86.76      6.33 o 
   4   7   2       31.63       48.20      5.64 o 
   5   7   2       18.81        7.34      4.23 o 
   6   7   2      231.71      179.26      7.28 o 
   7   7   2     1118.66     1188.53     23.45 o 
   8   7   2       68.16       43.55      6.85 o 
   9   7   2      144.91      182.59     14.53 o 
  10   7   2       39.28       31.82      7.54 o 
  11   7   2      431.26      423.93     15.75 o 
  12   7   2       32.64       31.56      8.04 o 
  13   7   2       61.59       80.83      8.95 o 
 -13   8   2      278.47      299.40     14.05 o 
 -12   8   2      243.07      269.16     12.76 o 
 -11   8   2        8.65       -0.22      5.49 o 
 -10   8   2      216.82      224.13     10.85 o 
  -9   8   2      232.81      222.06      8.93 o 
  -8   8   2       12.34       13.89      5.08 o 
  -7   8   2       54.10       50.63      6.74 o 
  -6   8   2        6.29        1.29      4.85 o 
  -5   8   2      322.38      291.69     34.16 o 
  -4   8   2      820.96      779.55     39.30 o 
  -3   8   2       53.35       40.39      3.54 o 
  -2   8   2      451.28      457.25      9.58 o 
  -1   8   2      235.84      271.82      8.05 o 
   0   8   2     2346.55     2314.90     45.28 o 
   1   8   2        6.05        8.33      4.81 o 
   2   8   2     1858.47     1872.87     38.23 o 
   3   8   2        4.39        2.31      4.69 o 
   4   8   2       35.93       29.38      5.85 o 
   5   8   2      123.15      113.89      6.24 o 
   6   8   2      928.40      849.63     18.34 o 
   7   8   2      198.29      227.92      8.82 o 
   8   8   2       98.52       92.90      6.68 o 
   9   8   2      448.07      445.54     15.53 o 
  10   8   2      100.43      111.70     11.79 o 
  11   8   2       62.66       65.81      8.61 o 
  12   8   2        7.30        1.41      6.77 o 
 -12   9   2        8.65        1.73      7.28 o 
 -11   9   2       78.61       77.62      7.23 o 
 -10   9   2       50.07       44.85      6.33 o 
  -9   9   2        2.02        7.59      6.40 o 
  -8   9   2        1.88        1.63      4.86 o 
  -7   9   2       21.38       20.50      6.07 o 
  -6   9   2       13.48       12.13      7.83 o 
  -5   9   2      185.91      216.39     11.38 o 
  -4   9   2     1369.77     1326.67     67.62 o 
  -3   9   2      925.02      921.60     18.70 o 
  -2   9   2       62.05       70.13      4.70 o 
  -1   9   2      217.22      180.24      7.24 o 
   0   9   2      274.66      297.53     10.64 o 
   1   9   2      273.87      262.37     10.31 o 
   2   9   2      188.65      200.77      9.33 o 
   3   9   2       16.83       36.82      6.29 o 
   4   9   2      260.46      225.75     20.83 o 
   5   9   2        0.86       -8.69      5.80 o 
   6   9   2      144.04      134.10      7.23 o 
   7   9   2       24.19       20.26      5.22 o 
   8   9   2      164.61      168.18      8.52 o 
   9   9   2      309.07      292.66     12.95 o 
  10   9   2        9.94        3.14     11.94 o 
  11   9   2       42.12       39.83      8.96 o 
 -11  10   2       16.10       12.51      6.67 o 
 -10  10   2       69.93       91.96      9.91 o 
  -9  10   2      147.02      137.20      8.12 o 
  -8  10   2       78.59       72.60      9.97 o 
  -7  10   2       29.33       24.48     13.22 o 
  -6  10   2      156.02      150.44     10.20 o 
  -5  10   2      391.67      375.41     14.83 o 
  -4  10   2      138.07      138.51      8.83 o 
  -3  10   2       67.48       60.38     10.25 o 
  -2  10   2      518.64      548.86     16.38 o 
  -1  10   2        6.53       -1.93      4.49 o 
   0  10   2       77.84       75.55      5.96 o 
   1  10   2        8.66        5.96     10.19 o 
   2  10   2      184.26      188.89      9.85 o 
   3  10   2        0.04       -9.33      6.22 o 
   4  10   2        0.18        1.62      6.22 o 
   5  10   2       27.18       25.24      8.89 o 
   6  10   2      338.46      299.61     10.55 o 
   7  10   2        0.01       -4.13      4.64 o 
   8  10   2        3.13        2.57      4.95 o 
   9  10   2       17.99       17.36      9.82 o 
  10  10   2      114.04      115.25      9.80 o 
 -10  11   2        0.17       -0.74      6.90 o 
  -9  11   2       26.65       24.28      7.01 o 
  -8  11   2      203.33      230.59     14.71 o 
  -7  11   2        0.32       -5.57      6.78 o 
  -6  11   2        0.87        8.18     11.20 o 
  -5  11   2        0.16        3.93      6.78 o 
  -4  11   2      357.12      389.37     23.08 o 
  -3  11   2      478.61      491.69     16.20 o 
  -2  11   2      235.20      262.23     11.71 o 
  -1  11   2       65.17       77.11      7.58 o 
   0  11   2      193.88      218.41      8.82 o 
   1  11   2       24.07       37.05      6.72 o 
   2  11   2        0.05       -5.52      6.10 o 
   3  11   2       53.70       54.15      7.72 o 
   4  11   2        7.51        4.75      6.40 o 
   5  11   2       82.79       80.00     23.09 o 
   6  11   2      111.48      107.38      7.49 o 
   7  11   2       57.55       51.50      6.48 o 
   8  11   2       57.80       65.32      6.90 o 
   9  11   2        0.23       -9.76      6.51 o 
  -8  12   2       31.84       36.69     16.58 o 
  -7  12   2        2.48       -3.89      9.36 o 
  -6  12   2       98.22      120.88      9.92 o 
  -5  12   2        8.46       12.56      7.50 o 
  -4  12   2      102.64      103.50      9.48 o 
  -3  12   2       76.99      105.62     10.57 o 
  -2  12   2        9.76       12.41      7.01 o 
  -1  12   2       27.25       20.43      6.95 o 
   0  12   2      126.40      124.81      9.33 o 
   1  12   2       26.56       27.94      6.72 o 
   2  12   2       20.06       22.73      7.74 o 
   3  12   2        1.74       -1.98      6.59 o 
   4  12   2       25.96       55.72      8.46 o 
   5  12   2        0.12       -0.18      6.16 o 
   6  12   2       55.72       67.18      7.04 o 
   7  12   2      167.76      176.61      9.20 o 
  -5  13   2        0.24        3.45      9.62 o 
  -4  13   2       49.46       53.70     10.38 o 
  -3  13   2       38.70       41.84      7.91 o 
  -2  13   2        1.39        5.82      6.81 o 
  -1  13   2       15.64       24.16      7.28 o 
   0  13   2       25.37       26.69      8.88 o 
   1  13   2       54.60       69.74     10.48 o 
   2  13   2       14.54       25.19     13.52 o 
   3  13   2        2.68       -0.05      8.88 o 
   4  13   2        4.36        8.27      7.25 o 
 -17   1   3      454.52      506.49     21.87 o 
 -16   1   3       41.06       60.68      8.06 o 
 -15   1   3        8.58       10.05      6.18 o 
 -14   1   3      323.18      308.38     13.18 o 
 -13   1   3      436.61      400.02     10.79 o 
 -12   1   3     2498.80     2542.64     74.49 o 
 -11   1   3      711.10      740.05     14.62 o 
 -10   1   3        2.15       -1.28      3.20 o 
  -9   1   3     2281.26     2314.86     31.46 o 
  -8   1   3     1536.60     1612.32     22.51 o 
  -7   1   3     2160.03     2300.97     30.44 o 
  -6   1   3      119.09      125.91      3.89 o 
  -5   1   3     2543.95     2719.90     34.53 o 
  -4   1   3     1216.79     1272.65     18.39 o 
  -3   1   3    38329.63    35305.64    735.83 o 
  -2   1   3     3144.53     3078.64     55.20 o 
  -1   1   3     5125.92     5633.20     99.36 o 
   0   1   3     3071.71     3039.93     55.45 o 
   1   1   3     5708.44     5947.71    105.63 o 
   2   1   3    11827.37    11872.93    258.93 o 
   3   1   3      802.33      899.30     28.37 o 
   4   1   3     5957.04     6335.77    140.56 o 
   5   1   3     1254.63     1219.69     48.14 o 
   6   1   3     5762.56     6431.58    144.06 o 
   7   1   3      368.62      344.23     12.82 o 
   8   1   3      676.88      629.26     28.76 o 
   9   1   3        0.78       -1.18      5.31 o 
  10   1   3        0.03      -13.38     15.65 o 
  11   1   3      555.72      443.34     18.10 o 
  12   1   3      753.97      716.37     25.08 o 
  13   1   3      364.58      357.61     17.57 o 
  14   1   3        0.33        1.54      8.51 o 
  15   1   3        0.15       -4.00      8.20 o 
 -17   2   3        4.53       14.79      7.74 o 
 -16   2   3        0.13        2.62      7.19 o 
 -15   2   3       41.47       34.64      7.72 o 
 -14   2   3       62.89       69.93      6.96 o 
 -13   2   3        5.45       -8.00      5.34 o 
 -12   2   3     2151.55     2190.12     34.84 o 
 -11   2   3     1188.98     1253.06     21.64 o 
 -10   2   3      340.06      332.93      8.53 o 
  -9   2   3     1527.24     1510.08     24.09 o 
  -8   2   3      957.78      942.75     15.97 o 
  -7   2   3       59.65       43.17      3.38 o 
  -6   2   3      578.48      574.77     10.21 o 
  -5   2   3    18778.38    19386.18    290.70 o 
  -4   2   3     2603.64     2520.22     35.65 o 
  -3   2   3     5215.14     5499.08     84.81 o 
  -2   2   3    17170.12    17790.29    270.47 o 
  -1   2   3    35093.63    31075.18    659.95 o 
   0   2   3     6760.41     6892.91     93.06 o 
   1   2   3    12164.95    11861.04    179.20 o 
   2   2   3       34.91       53.14      2.80 o 
   3   2   3        7.73       15.60      1.97 o 
   4   2   3     1208.11     1375.77     27.35 o 
   5   2   3     4304.99     5382.79     97.20 o 
   6   2   3       17.90       22.88      4.42 o 
   7   2   3      250.36      238.60      8.91 o 
   8   2   3      156.32      144.76      7.68 o 
   9   2   3       82.12       86.10      6.86 o 
  10   2   3       10.73        8.40     13.14 o 
  11   2   3       21.17        9.51      7.50 o 
  12   2   3      160.21      116.88     19.48 o 
  13   2   3      130.78      168.88     12.86 o 
  14   2   3       15.52        3.25      9.16 o 
  15   2   3       13.66       23.05      9.37 o 
 -16   3   3       41.76       37.11     11.82 o 
 -15   3   3        0.27       -2.71      7.11 o 
 -14   3   3      186.10      195.60     10.91 o 
 -13   3   3     1031.50      992.48     21.92 o 
 -12   3   3      182.85      169.86      7.34 o 
 -11   3   3        6.59        8.13      4.44 o 
 -10   3   3      338.63      342.22      9.69 o 
  -9   3   3     1302.50     1382.75     22.50 o 
  -8   3   3       64.81       59.23      4.71 o 
  -7   3   3       26.61       25.78      2.47 o 
  -6   3   3     1432.04     1437.07     20.01 o 
  -5   3   3     1845.19     2032.90     29.73 o 
  -4   3   3      122.19      149.47      4.08 o 
  -3   3   3     4743.30     4984.27     77.27 o 
  -2   3   3    13023.48    14043.32    189.49 o 
  -1   3   3     4534.87     5071.87     77.55 o 
   0   3   3    20249.63    18127.29    285.87 o 
   1   3   3     5960.94     6365.04     86.36 o 
   2   3   3     8496.11     8854.51    119.83 o 
   3   3   3       31.81       34.07      2.32 o 
   4   3   3     2883.24     3101.42     49.13 o 
   5   3   3      286.29      292.43      9.21 o 
   6   3   3     1966.59     1723.50     41.53 o 
   7   3   3       44.59       34.23      5.18 o 
   8   3   3      184.16      183.49      8.66 o 
   9   3   3       25.33       15.78      6.00 o 
  10   3   3        4.79        1.65      6.21 o 
  11   3   3      297.74      283.33     12.38 o 
  12   3   3      503.67      489.80     20.06 o 
  13   3   3      612.57      582.24     23.10 o 
  14   3   3       97.98       88.15     10.96 o 
  15   3   3       23.23       28.30      9.84 o 
 -16   4   3      121.84      114.22     10.25 o 
 -15   4   3       25.89       38.00      7.80 o 
 -14   4   3        6.23        3.58      7.01 o 
 -13   4   3        2.06        0.68      6.71 o 
 -12   4   3      399.74      347.16     11.42 o 
 -11   4   3       80.76       90.70      6.92 o 
 -10   4   3       50.70       56.55      4.85 o 
  -9   4   3      837.48      751.27     14.08 o 
  -8   4   3     1611.26     1517.81     23.96 o 
  -7   4   3       13.13        6.03      2.46 o 
  -6   4   3      152.49      144.74      4.79 o 
  -5   4   3       30.60       40.41      3.13 o 
  -4   4   3     6871.63     7307.75    100.22 o 
  -3   4   3      630.11      719.28     11.44 o 
  -2   4   3     4918.81     5540.56     75.85 o 
  -1   4   3       25.96       11.14      3.14 o 
   0   4   3    10846.21    10647.95    185.17 o 
   1   4   3      256.20      272.12     13.35 o 
   2   4   3        2.01        3.35      3.10 o 
   3   4   3     4055.29     4295.32     67.01 o 
   4   4   3       35.74       31.02      4.06 o 
   5   4   3      826.93      756.22     17.88 o 
   6   4   3      714.74      666.62     16.76 o 
   7   4   3     1235.09     1265.48     27.82 o 
   8   4   3        1.64       10.03      5.26 o 
   9   4   3      159.57      148.84      9.00 o 
  10   4   3      266.72      273.92     12.20 o 
  11   4   3       99.79      102.82      8.88 o 
  12   4   3      168.76      162.86     10.36 o 
  13   4   3      112.85      135.45     10.26 o 
  14   4   3       71.05       57.44     10.27 o 
 -16   5   3       15.77       33.42      8.42 o 
 -15   5   3        1.81       -1.12      7.26 o 
 -14   5   3      187.96      196.77     11.26 o 
 -13   5   3      864.76      889.28     23.68 o 
 -12   5   3        1.76       11.20      6.56 o 
 -11   5   3      659.71      706.94     16.93 o 
 -10   5   3      550.82      529.16     25.36 o 
  -9   5   3     1648.22     1558.74     28.66 o 
  -8   5   3        0.06       -0.46      2.73 o 
  -7   5   3     2378.07     2365.14     35.53 o 
  -6   5   3     1123.43     1022.43     17.12 o 
  -5   5   3      697.71      743.58     13.07 o 
  -4   5   3      342.04      246.35      6.47 o 
  -3   5   3    10187.83    11046.59    136.18 o 
  -2   5   3     2924.36     2724.92     43.14 o 
  -1   5   3       46.57       51.76      3.23 o 
   0   5   3      437.14      407.30     13.13 o 
   1   5   3     9587.75     9673.44    147.38 o 
   2   5   3     6432.05     6753.38    120.86 o 
   3   5   3       92.57       61.75      3.83 o 
   4   5   3      377.52      450.28     10.32 o 
   5   5   3      786.73      771.56     18.50 o 
   6   5   3      681.33      661.10     17.01 o 
   7   5   3      198.60      145.21      8.15 o 
   8   5   3     2621.50     2402.98    116.68 o 
   9   5   3      598.39      548.30     16.91 o 
  10   5   3      977.21      969.68     24.86 o 
  11   5   3       88.32      112.62      9.70 o 
  12   5   3      933.69      865.94     24.33 o 
  13   5   3       73.13       73.89      9.00 o 
  14   5   3       54.64       77.21      9.31 o 
 -15   6   3        2.05       -9.22      9.60 o 
 -14   6   3       29.69       38.54      8.32 o 
 -13   6   3        2.04       -6.42      7.08 o 
 -12   6   3       82.73       73.74      8.12 o 
 -11   6   3      384.05      335.78     22.48 o 
 -10   6   3      374.22      445.60     16.97 o 
  -9   6   3      382.66      361.30     10.87 o 
  -8   6   3       35.45       34.95      3.98 o 
  -7   6   3      121.11      132.92      5.34 o 
  -6   6   3      449.56      392.05      8.82 o 
  -5   6   3        0.25       -1.37      2.87 o 
  -4   6   3      766.13      863.73     13.11 o 
  -3   6   3     2506.92     2618.94     34.40 o 
  -2   6   3     1627.36     1613.71     27.05 o 
  -1   6   3     1839.24     2185.69     41.08 o 
   0   6   3     1659.82     1902.76     44.93 o 
   1   6   3     1618.15     1683.99     33.43 o 
   2   6   3      862.16      854.04     19.36 o 
   3   6   3      261.46      260.18      7.50 o 
   4   6   3      468.39      420.24     10.99 o 
   5   6   3       42.53       29.86      4.03 o 
   6   6   3      298.32      305.43     11.21 o 
   7   6   3       88.83       74.93      7.03 o 
   8   6   3      366.92      378.14     13.46 o 
   9   6   3      130.99      119.83      8.77 o 
  10   6   3      336.78      340.43     13.87 o 
  11   6   3        0.01       -9.89      6.59 o 
  12   6   3       23.51       43.31      8.07 o 
  13   6   3       19.50       15.75      8.92 o 
 -14   7   3        1.69        4.47      7.62 o 
 -13   7   3      663.15      700.89     21.03 o 
 -12   7   3        0.61        4.56     10.52 o 
 -11   7   3      134.22      104.65     11.29 o 
 -10   7   3      149.33      159.79      9.14 o 
  -9   7   3       64.61       58.91      8.01 o 
  -8   7   3      394.84      270.10     45.01 o 
  -7   7   3      119.75      116.88     10.50 o 
  -6   7   3      753.86      763.14     18.97 o 
  -5   7   3       30.70       25.16      3.75 o 
  -4   7   3        0.10       -1.31      3.18 o 
  -3   7   3      181.02      139.87      4.74 o 
  -2   7   3     1074.74     1251.37     27.65 o 
  -1   7   3     1415.07     1320.84     33.13 o 
   0   7   3       45.02       56.19      4.98 o 
   1   7   3      621.21      666.56     16.31 o 
   2   7   3       19.83       27.06      5.24 o 
   3   7   3     1480.37     1527.06     32.13 o 
   4   7   3       19.33       27.97      4.06 o 
   5   7   3       27.80       33.87      4.53 o 
   6   7   3        0.20        1.10      4.14 o 
   7   7   3      932.61      979.08     24.66 o 
   8   7   3       48.70       58.76      7.70 o 
   9   7   3        4.41        8.33      6.87 o 
  10   7   3      141.01      156.02     10.33 o 
  11   7   3       31.29       32.06      7.80 o 
  12   7   3       58.89       50.59      8.07 o 
  13   7   3       73.66       76.35      9.30 o 
 -14   8   3       24.36       21.97     10.31 o 
 -13   8   3        5.27        4.35     12.44 o 
 -12   8   3       25.41       22.80      7.08 o 
 -11   8   3        2.00        4.62      6.46 o 
 -10   8   3       23.99       15.05      7.54 o 
  -9   8   3       80.58       97.43      8.93 o 
  -8   8   3      497.57      448.98     28.10 o 
  -7   8   3     2179.73     2073.28     43.14 o 
  -6   8   3      180.79      182.98      9.24 o 
  -5   8   3       27.86       12.95      5.43 o 
  -4   8   3        2.23       -2.76      3.57 o 
  -3   8   3        1.66        2.31      3.10 o 
  -2   8   3      144.95      126.01      5.59 o 
  -1   8   3       28.01       39.52     17.28 o 
   0   8   3      275.97      266.06      9.43 o 
   1   8   3      237.53      216.01      8.86 o 
   2   8   3       70.53       66.89      9.08 o 
   3   8   3       14.25       12.64      5.27 o 
   4   8   3       48.22       62.64      5.05 o 
   5   8   3        0.56       -1.08      4.61 o 
   6   8   3      117.41      111.72      6.52 o 
   7   8   3     1760.90     1790.30     33.13 o 
   8   8   3       31.30       33.59      7.21 o 
   9   8   3       22.03       36.94      7.79 o 
  10   8   3      279.47      265.74     12.85 o 
  11   8   3      761.29      825.42     41.16 o 
  12   8   3        3.13        3.83      7.24 o 
 -13   9   3      197.23      174.35     14.62 o 
 -12   9   3        8.95        4.68      6.60 o 
 -11   9   3      289.73      294.25     12.96 o 
 -10   9   3        3.74        6.02      5.09 o 
  -9   9   3      151.54      122.76     10.37 o 
  -8   9   3        1.10       -5.17      7.69 o 
  -7   9   3      162.67      185.35      9.72 o 
  -6   9   3        3.30       15.68      6.20 o 
  -5   9   3      178.14      151.06     14.45 o 
  -4   9   3        0.02        3.61      5.70 o 
  -3   9   3     1281.58     1344.89     36.91 o 
  -2   9   3     1997.60     1817.04     31.70 o 
  -1   9   3      565.71      531.18     25.62 o 
   0   9   3       48.85       54.85      6.17 o 
   1   9   3     1080.80      949.17     42.62 o 
   2   9   3     3225.51     3348.56     64.78 o 
   3   9   3        5.66        4.02      5.85 o 
   4   9   3       35.08       37.60      5.22 o 
   5   9   3       15.26       13.85      4.68 o 
   6   9   3       27.15       41.90      5.41 o 
   7   9   3        0.10       -8.12      5.50 o 
   8   9   3       34.41       27.66      6.58 o 
   9   9   3      153.29      147.27     10.04 o 
  10   9   3        3.30       -5.93      9.95 o 
  11   9   3       15.57       -1.27      7.39 o 
 -11  10   3        1.74        3.29      6.33 o 
 -10  10   3       10.80       13.77      6.75 o 
  -9  10   3        1.61       -4.01      5.97 o 
  -8  10   3      220.70      226.90     22.04 o 
  -7  10   3       60.55       54.66      7.34 o 
  -6  10   3      531.26      475.09     48.12 o 
  -5  10   3        0.00        6.55      5.34 o 
  -4  10   3       29.23       20.89      7.06 o 
  -3  10   3        5.25        4.60      4.77 o 
  -2  10   3      145.62      149.73     13.44 o 
  -1  10   3      135.19      118.82      5.93 o 
   0  10   3      166.61      163.51      8.72 o 
   1  10   3      201.40      206.83      9.96 o 
   2  10   3      150.13      136.58      9.01 o 
   3  10   3      505.01      489.91     17.12 o 
   4  10   3      231.03      239.09     13.79 o 
   5  10   3      328.50      287.93     11.53 o 
   6  10   3        9.43        9.28      4.86 o 
   7  10   3      107.44       96.98      6.95 o 
   8  10   3      247.94      271.98     12.45 o 
   9  10   3      208.55      238.86     12.25 o 
  10  10   3      121.75      153.06     11.61 o 
 -10  11   3       73.66       71.45      8.23 o 
  -9  11   3       38.49       41.00      7.40 o 
  -8  11   3        0.38       -0.18      8.98 o 
  -7  11   3      144.80      155.85     13.50 o 
  -6  11   3        6.54       11.14     12.33 o 
  -5  11   3       35.57       21.79     10.60 o 
  -4  11   3       20.52       21.80      8.78 o 
  -3  11   3      286.64      261.04     30.99 o 
  -2  11   3      113.35      116.45      8.68 o 
  -1  11   3        3.80        2.25      6.08 o 
   0  11   3       19.68       25.24     11.27 o 
   1  11   3      130.73      142.76      9.07 o 
   2  11   3       93.60       86.11      8.30 o 
   3  11   3        1.07        2.12      8.32 o 
   4  11   3       65.10       83.56     10.72 o 
   5  11   3       10.93        4.40      5.24 o 
   6  11   3        0.16       -1.68      5.31 o 
   7  11   3       20.03       11.18      5.37 o 
   8  11   3       62.78       52.54      6.66 o 
  -8  12   3       16.67       16.94     10.56 o 
  -7  12   3       10.14        3.24      9.06 o 
  -6  12   3       12.03        3.62      9.74 o 
  -5  12   3       10.64       14.06      9.23 o 
  -4  12   3       78.60      101.56     14.46 o 
  -3  12   3      253.03      244.86     11.92 o 
  -2  12   3       28.33       35.07      7.24 o 
  -1  12   3       13.53        6.90      6.53 o 
   0  12   3        0.42        1.08      6.13 o 
   1  12   3        3.18        7.08      7.50 o 
   2  12   3      282.20      272.52     12.68 o 
   3  12   3      247.85      219.47     11.73 o 
   4  12   3       63.71       62.26     17.13 o 
   5  12   3        0.62        0.59      5.38 o 
   6  12   3       14.84       18.62      5.66 o 
  -5  13   3        5.62       15.23      9.84 o 
  -4  13   3        8.55       18.78     14.20 o 
  -3  13   3        0.67      -14.27     10.73 o 
  -2  13   3        2.08        0.94     11.45 o 
  -1  13   3       39.80       59.55      9.01 o 
   0  13   3       68.56      115.72      9.79 o 
   1  13   3       32.62       17.05      9.60 o 
   2  13   3       10.40       -1.91     14.20 o 
   3  13   3        4.74        7.15      9.23 o 
 -17   0   4       41.76       35.55     12.95 o 
 -16   0   4       40.98       43.24      9.78 o 
 -15   0   4        4.51       13.51      7.76 o 
 -14   0   4      278.97      290.80     12.25 o 
 -13   0   4       35.46       39.09      6.65 o 
 -12   0   4       54.25       50.24      7.30 o 
 -11   0   4      377.02      392.86     18.33 o 
 -10   0   4      465.98      374.37     14.12 o 
  -9   0   4       15.64        5.24      7.04 o 
  -8   0   4     1136.03     1146.81     29.40 o 
  -7   0   4     1552.16     1848.51     43.83 o 
  -6   0   4     2278.27     1658.25    266.67 o 
  -5   0   4      931.23      990.61     52.61 o 
  -4   0   4     3007.44     3374.55     83.68 o 
  -3   0   4    28108.65    27409.49    587.47 o 
  -2   0   4    17194.29    16587.53    356.83 o 
  -1   0   4     3170.76     2893.97     63.74 o 
   0   0   4     2799.65     2642.15     58.42 o 
   1   0   4     7353.94     7735.33    167.35 o 
   2   0   4     4278.19     4433.34    139.40 o 
   3   0   4    19107.53    18753.40    577.43 o 
   4   0   4    15032.65    14138.06    437.46 o 
   5   0   4      344.06      343.36     17.05 o 
   6   0   4       58.55       49.95      7.98 o 
   7   0   4     1437.96     1537.81     55.76 o 
   8   0   4     2803.69     2897.09     98.61 o 
   9   0   4      100.00       83.17     11.40 o 
  10   0   4      347.96      313.51     20.99 o 
  11   0   4      190.55      166.45     16.63 o 
  12   0   4     2753.73     2688.05     97.42 o 
  13   0   4      268.46      257.49     21.51 o 
  14   0   4       68.56       33.27     13.27 o 
  15   0   4       29.01       37.93     14.72 o 
 -17   1   4        3.71       -6.12      8.29 o 
 -16   1   4        3.97        3.14      5.48 o 
 -15   1   4      272.38      246.27      9.53 o 
 -14   1   4      164.13      180.36      8.08 o 
 -13   1   4        0.18       -5.51      4.25 o 
 -12   1   4      505.23      483.07     10.51 o 
 -11   1   4      105.18      103.19      5.13 o 
 -10   1   4     1723.82     1805.80     25.67 o 
  -9   1   4       60.15       51.36      3.64 o 
  -8   1   4       39.75       27.76      2.84 o 
  -7   1   4       14.29       12.13      2.29 o 
  -6   1   4     1081.67     1069.50     13.84 o 
  -5   1   4     4666.10     4828.07     55.65 o 
  -4   1   4       70.06       51.17      1.94 o 
  -3   1   4      287.37      453.52      8.48 o 
  -2   1   4    21502.60    21244.96    370.41 o 
  -1   1   4     4387.80     4437.74     68.53 o 
   0   1   4     4216.69     4393.48     78.58 o 
   1   1   4      311.45      194.70      6.66 o 
   2   1   4      704.84     1003.96     29.22 o 
   3   1   4      280.57      385.60     11.74 o 
   4   1   4     4017.53     4582.84    103.17 o 
   5   1   4      740.29      961.29     25.57 o 
   6   1   4      658.66      778.05     22.17 o 
   7   1   4       73.13       66.70      9.28 o 
   8   1   4       16.99        9.91      5.53 o 
   9   1   4      506.54      430.09     16.56 o 
  10   1   4      509.93      542.67     19.87 o 
  11   1   4       39.53       43.21     13.21 o 
  12   1   4      232.65      231.02     14.18 o 
  13   1   4       22.96       27.62      8.89 o 
  14   1   4        0.03        0.50      8.06 o 
  15   1   4        2.70       12.98     10.13 o 
 -17   2   4      163.66      239.67     12.68 o 
 -16   2   4        3.52       -9.84      6.96 o 
 -15   2   4       38.99       30.44      6.89 o 
 -14   2   4      279.22      256.20     10.19 o 
 -13   2   4      250.71      254.59      9.33 o 
 -12   2   4     2297.87     2252.80     35.52 o 
 -11   2   4     1091.05     1012.96     18.31 o 
 -10   2   4      914.07      865.93     15.80 o 
  -9   2   4      559.67      546.43     10.89 o 
  -8   2   4     1052.58      936.81     15.63 o 
  -7   2   4    12344.03    13122.63    149.15 o 
  -6   2   4     2682.18     2906.17     34.52 o 
  -5   2   4     1913.65     2096.01     27.32 o 
  -4   2   4     8177.63     9024.26    138.37 o 
  -3   2   4     9339.61    10128.66    155.12 o 
  -2   2   4    14325.94    14777.04    258.60 o 
  -1   2   4     2843.04     3037.40     54.97 o 
   0   2   4      213.18      186.01      4.50 o 
   1   2   4     4282.51     4230.71     65.15 o 
   2   2   4      875.16     1014.32     17.34 o 
   3   2   4     3411.02     3352.90     52.68 o 
   4   2   4     2513.69     2983.71     55.52 o 
   5   2   4     5497.77     6378.48    132.11 o 
   6   2   4      399.07      449.91     12.54 o 
   7   2   4     3078.77     3078.96     73.03 o 
   8   2   4      201.79      201.01     10.68 o 
   9   2   4      840.23      661.67     22.09 o 
  10   2   4       26.40       11.62      7.24 o 
  11   2   4       54.20       78.56     14.20 o 
  12   2   4      193.12      200.41     18.68 o 
  13   2   4       46.95       22.05      8.42 o 
  14   2   4        6.38       -0.62      8.89 o 
 -16   3   4        7.43        0.58      7.61 o 
 -15   3   4      112.06      132.23      8.85 o 
 -14   3   4       78.01       94.30      7.67 o 
 -13   3   4       15.55        9.77      5.43 o 
 -12   3   4       10.08        6.94      5.35 o 
 -11   3   4       28.28       15.03      5.40 o 
 -10   3   4      545.01      574.50     13.45 o 
  -9   3   4       18.47       22.35      2.91 o 
  -8   3   4      155.28      174.94      4.91 o 
  -7   3   4      425.83      448.87      8.22 o 
  -6   3   4     1255.57     1499.79     22.99 o 
  -5   3   4     2453.56     2495.45     35.98 o 
  -4   3   4      264.97      241.68      5.94 o 
  -3   3   4      112.51       70.76      3.02 o 
  -2   3   4       15.05        9.06      1.74 o 
  -1   3   4    15868.63    15934.12    240.30 o 
   0   3   4      152.97      152.13      3.69 o 
   1   3   4       13.92       20.40      2.41 o 
   2   3   4      237.61      386.26      8.08 o 
   3   3   4     1662.38     1865.83     30.50 o 
   4   3   4     5285.33     5481.47     85.00 o 
   5   3   4      283.04      372.23      8.69 o 
   6   3   4      677.34      717.62     17.60 o 
   7   3   4      231.04      249.30      9.66 o 
   8   3   4      505.41      519.66     15.21 o 
   9   3   4     1997.91     1987.00     41.80 o 
  10   3   4        0.19        7.90      7.58 o 
  11   3   4      306.58      267.44     14.97 o 
  12   3   4        5.85       -8.86      7.48 o 
  13   3   4       58.02       60.59      9.73 o 
  14   3   4       45.88       53.71     10.52 o 
 -16   4   4       12.06       13.49      7.95 o 
 -15   4   4        0.01      -10.37      6.92 o 
 -14   4   4       92.41      111.69      8.09 o 
 -13   4   4       86.38      104.18      7.71 o 
 -12   4   4      450.28      401.51     12.15 o 
 -11   4   4     1323.98     1343.18     25.94 o 
 -10   4   4      467.61      416.34     11.26 o 
  -9   4   4        0.55       -4.46      2.97 o 
  -8   4   4      246.66      239.01      6.01 o 
  -7   4   4      156.88      115.89      4.72 o 
  -6   4   4     3046.43     3224.60     46.38 o 
  -5   4   4      316.62      346.40      7.95 o 
  -4   4   4      389.95      442.09      8.38 o 
  -3   4   4       17.76       23.21      2.15 o 
  -2   4   4     1281.44     1242.00     20.59 o 
  -1   4   4        0.08        4.01      2.02 o 
   0   4   4       37.28       28.88      2.86 o 
   1   4   4      160.92      116.14      3.47 o 
   2   4   4      808.84      574.64      9.79 o 
   3   4   4     4258.78     4363.87     79.54 o 
   4   4   4      289.86      230.27      8.25 o 
   5   4   4      417.64      351.40     11.13 o 
   6   4   4      868.39      855.03     16.56 o 
   7   4   4       14.17       11.03      5.00 o 
   8   4   4      866.43      775.22     28.63 o 
   9   4   4     2172.52     2278.31     47.20 o 
  10   4   4      152.98      203.73     10.74 o 
  11   4   4        2.87       -0.88      6.45 o 
  12   4   4      172.20      192.91     13.72 o 
  13   4   4      496.59      488.51     21.48 o 
  14   4   4       71.35      125.38     14.87 o 
 -16   5   4        8.88        4.15     11.22 o 
 -15   5   4       35.97       38.28      8.27 o 
 -14   5   4        0.67       -3.47      6.91 o 
 -13   5   4       15.75       14.21      6.09 o 
 -12   5   4       16.55       16.60      6.28 o 
 -11   5   4      976.01      929.79     23.76 o 
 -10   5   4      266.49      261.70      8.07 o 
  -9   5   4      163.62      139.14      5.14 o 
  -8   5   4      585.55      580.49     10.62 o 
  -7   5   4       72.33       73.94      4.32 o 
  -6   5   4       10.25       19.43      3.28 o 
  -5   5   4      823.41      850.84     14.56 o 
  -4   5   4        2.70       -3.52      2.35 o 
  -3   5   4     3084.43     2924.03     41.44 o 
  -2   5   4      247.65      275.19      6.57 o 
  -1   5   4     4245.09     4469.92     62.16 o 
   0   5   4        3.25       -1.35      2.64 o 
   1   5   4     1430.87     1415.78     27.51 o 
   2   5   4     1856.65     2297.11     37.46 o 
   3   5   4     1099.72     1140.69     20.56 o 
   4   5   4        7.01       16.40      4.17 o 
   5   5   4       90.05       94.60      6.82 o 
   6   5   4        2.47       -2.78      4.84 o 
   7   5   4      250.04      275.09     10.96 o 
   8   5   4      152.30      132.72      8.83 o 
   9   5   4      507.06      597.31     17.97 o 
  10   5   4       30.33       24.42      7.27 o 
  11   5   4        9.96       -0.67      7.33 o 
  12   5   4       27.94       24.94      7.78 o 
  13   5   4        9.71        4.94      8.58 o 
 -15   6   4       74.57       57.19     11.38 o 
 -14   6   4        5.03        9.93      7.31 o 
 -13   6   4        0.17       -7.76     13.71 o 
 -12   6   4       15.19        9.40      4.92 o 
 -11   6   4        5.37        5.60      4.49 o 
 -10   6   4       76.68       66.15      5.31 o 
  -9   6   4      229.07      228.19      7.52 o 
  -8   6   4       13.50        6.51      4.18 o 
  -7   6   4      694.46      642.58     12.58 o 
  -6   6   4     1177.68     1301.77     21.26 o 
  -5   6   4     1011.71     1056.12     15.63 o 
  -4   6   4      207.25      231.54      5.59 o 
  -3   6   4     1273.97     1266.34     19.67 o 
  -2   6   4      179.88      234.33      5.83 o 
  -1   6   4      766.89      817.12     15.39 o 
   0   6   4      427.85      497.23     27.75 o 
   1   6   4     3562.42     3324.58     60.71 o 
   2   6   4       11.76       10.21      4.19 o 
   3   6   4      419.96      421.46     10.11 o 
   4   6   4      898.06      854.14     17.01 o 
   5   6   4      959.94      978.71     22.77 o 
   6   6   4       55.98       61.61      7.30 o 
   7   6   4      896.41      803.56     33.81 o 
   8   6   4      783.26      713.98     30.16 o 
   9   6   4      127.54      129.30      9.29 o 
  10   6   4       91.46      100.43      9.03 o 
  11   6   4       34.69       32.34      7.58 o 
  12   6   4      608.01      621.88     23.39 o 
  13   6   4      240.38      260.75     13.71 o 
 -15   7   4      144.48      165.81     14.51 o 
 -14   7   4       42.54       52.70     11.04 o 
 -13   7   4       49.98       48.94     10.75 o 
 -12   7   4        1.85       -5.57      5.38 o 
 -11   7   4      138.99      141.40      7.59 o 
 -10   7   4      141.09      142.25      6.87 o 
  -9   7   4        2.56        1.44      4.22 o 
  -8   7   4      130.34      118.39      6.88 o 
  -7   7   4      278.40      209.23      9.75 o 
  -6   7   4      336.73      334.64      8.37 o 
  -5   7   4      216.81      181.55      5.91 o 
  -4   7   4      677.35      599.63     10.21 o 
  -3   7   4       12.96       27.20      5.89 o 
  -2   7   4       93.74       88.07      4.16 o 
  -1   7   4     2355.22     2600.10     42.57 o 
   0   7   4      271.98      251.83     10.89 o 
   1   7   4      315.70      305.33     17.40 o 
   2   7   4      523.53      458.58     13.12 o 
   3   7   4        2.64       -3.41      3.62 o 
   4   7   4        7.31        9.24      3.76 o 
   5   7   4        0.07        8.38      5.16 o 
   6   7   4     1912.49     1887.27     39.81 o 
   7   7   4     1218.58     1342.27     30.90 o 
   8   7   4       50.06       48.37      7.66 o 
   9   7   4       45.32       34.89     14.15 o 
  10   7   4      368.87      327.24     13.85 o 
  11   7   4      229.66      245.95     15.91 o 
  12   7   4        8.22        4.19      7.42 o 
 -14   8   4       72.56       86.71     13.45 o 
 -13   8   4      154.21      165.86     15.31 o 
 -12   8   4       44.70       45.82      7.96 o 
 -11   8   4      231.39      240.03     11.59 o 
 -10   8   4       78.53       93.92      7.58 o 
  -9   8   4       72.27       63.74      8.64 o 
  -8   8   4      315.17      270.29     11.21 o 
  -7   8   4     1203.71     1210.29     27.90 o 
  -6   8   4      635.01      562.65     16.00 o 
  -5   8   4       55.18       58.41      6.32 o 
  -4   8   4       91.82      103.51      9.37 o 
  -3   8   4      440.12      459.34      9.70 o 
  -2   8   4       38.55       35.00      4.19 o 
  -1   8   4       51.69       61.03      7.44 o 
   0   8   4       88.70       81.29      7.89 o 
   1   8   4       37.23       35.94      8.06 o 
   2   8   4      167.90      157.78      9.91 o 
   3   8   4       87.79       72.49      6.68 o 
   4   8   4      223.15      212.84      7.84 o 
   5   8   4      265.44      256.69     16.09 o 
   6   8   4       55.44       50.30      5.61 o 
   7   8   4       21.59       18.29      6.31 o 
   8   8   4       59.46       68.12      8.35 o 
   9   8   4        8.47        1.46      6.66 o 
  10   8   4        9.10       15.12      7.18 o 
  11   8   4       68.73       49.07      8.49 o 
 -13   9   4       30.43       18.94      9.81 o 
 -12   9   4      104.78      120.93     11.05 o 
 -11   9   4       67.65       81.28      8.39 o 
 -10   9   4       35.24       30.67      6.91 o 
  -9   9   4        0.01        0.73     12.90 o 
  -8   9   4      131.25      107.64      8.32 o 
  -7   9   4      689.02      749.04     20.33 o 
  -6   9   4      117.69      142.78      8.94 o 
  -5   9   4      986.79      967.21     23.64 o 
  -4   9   4       41.79       27.73      6.21 o 
  -3   9   4      107.86       98.59      6.25 o 
  -2   9   4       24.93       13.45      4.54 o 
  -1   9   4       49.52       33.32      7.61 o 
   0   9   4        2.31       -5.92      5.34 o 
   1   9   4        7.54       14.29      6.50 o 
   2   9   4      124.93      118.39     10.84 o 
   3   9   4      395.66      399.63     11.01 o 
   4   9   4      211.24      212.75      8.20 o 
   5   9   4      101.34      133.42      7.33 o 
   6   9   4      758.11      728.13     17.15 o 
   7   9   4        2.21        2.11      6.18 o 
   8   9   4       23.68        8.24      6.28 o 
   9   9   4        5.08        5.34      7.53 o 
  10   9   4        6.72        2.40      7.42 o 
 -12  10   4        0.65       -4.98      6.67 o 
 -11  10   4       65.88       92.13      8.83 o 
 -10  10   4       28.33       16.12      6.94 o 
  -9  10   4        3.12       -2.38     13.27 o 
  -8  10   4        7.66       -1.33      8.82 o 
  -7  10   4       54.94       77.71     10.62 o 
  -6  10   4       27.00       38.72      6.99 o 
  -5  10   4      242.74      253.11     14.53 o 
  -4  10   4        3.29        5.73      8.61 o 
  -3  10   4       71.51       75.30      7.71 o 
  -2  10   4      521.54      576.37     19.28 o 
  -1  10   4      250.30      238.39     12.29 o 
   0  10   4      135.98      129.16      7.97 o 
   1  10   4        0.26       -5.02      5.63 o 
   2  10   4      316.54      322.41     13.16 o 
   3  10   4       46.98       50.47      8.83 o 
   4  10   4      168.77      150.74      7.62 o 
   5  10   4       90.16       89.81      6.68 o 
   6  10   4        5.04       -2.70      4.56 o 
   7  10   4        0.76        0.09      6.09 o 
   8  10   4       44.11       55.01      7.59 o 
   9  10   4      167.85      176.25     13.46 o 
 -10  11   4        0.07        0.38      6.72 o 
  -9  11   4       12.74       -5.65     10.03 o 
  -8  11   4       65.89       65.27     10.76 o 
  -7  11   4        3.26        0.57      8.53 o 
  -6  11   4       45.24       55.12     10.17 o 
  -5  11   4      141.52      155.05     12.59 o 
  -4  11   4       34.72       32.99      7.00 o 
  -3  11   4        8.25       13.94      6.29 o 
  -2  11   4       75.54       58.46     11.44 o 
  -1  11   4        2.89       -1.28     11.01 o 
   0  11   4      247.65      258.38     20.03 o 
   1  11   4       30.65       48.09     13.50 o 
   2  11   4      260.56      257.07     12.97 o 
   3  11   4      147.15      121.95     14.12 o 
   4  11   4       15.09       10.60      4.83 o 
   5  11   4       50.21       55.29      6.01 o 
   6  11   4       35.78       49.14      7.21 o 
   7  11   4        1.95       -5.90      5.38 o 
   8  11   4        0.01        5.98      7.02 o 
  -8  12   4       24.52       34.55     10.56 o 
  -7  12   4      160.81      126.18     13.09 o 
  -6  12   4       21.58       13.29      9.97 o 
  -5  12   4      158.78      194.05     14.80 o 
  -4  12   4        0.00        1.16     12.88 o 
  -3  12   4       33.61       27.66      9.07 o 
  -2  12   4       52.67       34.56     11.77 o 
  -1  12   4        0.01        7.62      6.12 o 
   0  12   4      100.46      137.81      9.78 o 
   1  12   4       20.91       21.83      8.66 o 
   2  12   4        0.36        7.32      8.27 o 
   3  12   4        5.76       17.42      9.21 o 
   4  12   4        9.20        9.17      5.42 o 
   5  12   4      139.09      166.52     10.90 o 
   6  12   4        2.57        8.43      5.64 o 
  -5  13   4        2.62       -4.60      9.51 o 
  -4  13   4       39.43       52.33     10.43 o 
  -3  13   4       12.84        9.64      9.60 o 
  -2  13   4       19.35       18.88      9.99 o 
  -1  13   4       12.76       19.23      9.47 o 
   0  13   4       18.65       26.52      9.46 o 
   1  13   4        3.15       -9.13      8.89 o 
   2  13   4        0.12       13.69     10.55 o 
 -17   1   5        5.58       18.03      6.63 o 
 -16   1   5      371.38      405.58     12.09 o 
 -15   1   5      156.27      150.23      7.88 o 
 -14   1   5      122.22      124.81      6.30 o 
 -13   1   5      386.72      390.78      9.51 o 
 -12   1   5     3417.51     3436.05     46.28 o 
 -11   1   5     2511.14     2519.21     34.75 o 
 -10   1   5     3316.38     3379.52     57.66 o 
  -9   1   5       23.11       17.53      3.19 o 
  -8   1   5     1181.19     1148.92     16.76 o 
  -7   1   5     1760.51     1858.79     23.02 o 
  -6   1   5     7165.42     7380.32    212.18 o 
  -5   1   5      364.31      325.09      5.64 o 
  -4   1   5     1578.21     1738.86     28.37 o 
  -3   1   5     5893.28     6481.20    115.08 o 
  -2   1   5    25450.10    25203.01    439.27 o 
  -1   1   5     4331.51     4637.44     71.76 o 
   0   1   5    15333.50    15966.54    242.66 o 
   1   1   5       15.04       41.05      2.98 o 
   2   1   5     2187.85     2255.01     52.05 o 
   3   1   5     7504.74     7720.76    196.54 o 
   4   1   5     1688.69     1623.93     39.64 o 
   5   1   5       11.67       20.46      4.69 o 
   6   1   5      273.63      255.59     10.93 o 
   7   1   5      449.63      430.81     15.61 o 
   8   1   5     1172.91     1131.74     31.81 o 
   9   1   5       31.00       13.58      6.61 o 
  10   1   5      125.78      128.95     11.84 o 
  11   1   5       85.43       61.34     14.59 o 
  12   1   5      204.55      200.95     21.51 o 
  13   1   5        0.85       -8.98      7.09 o 
  14   1   5      186.04      230.49     15.77 o 
 -17   2   5        0.89        5.30      6.34 o 
 -16   2   5        0.80      -10.60      7.07 o 
 -15   2   5       19.99       18.74      7.82 o 
 -14   2   5      347.12      325.88     10.14 o 
 -13   2   5       33.79       53.32      5.77 o 
 -12   2   5     1364.28     1370.10     23.62 o 
 -11   2   5      434.38      464.80     12.24 o 
 -10   2   5       60.15       51.59      4.79 o 
  -9   2   5       98.36      117.39      4.34 o 
  -8   2   5      870.33      916.89     12.82 o 
  -7   2   5     1131.01     1164.88     15.29 o 
  -6   2   5      243.84      229.53      4.83 o 
  -5   2   5      296.31      378.37      6.28 o 
  -4   2   5    11270.98    11695.17    178.99 o 
  -3   2   5     2822.57     3497.73     63.61 o 
  -2   2   5      106.42      120.90      4.74 o 
  -1   2   5     4391.39     4391.65    172.00 o 
   0   2   5     2473.09     2648.26     48.63 o 
   1   2   5       40.12       39.12      2.94 o 
   2   2   5     1930.54     1913.08     36.03 o 
   3   2   5      371.83      369.01      9.30 o 
   4   2   5        7.41       17.88      3.19 o 
   5   2   5      217.14      249.05     10.42 o 
   6   2   5       18.17       15.11      5.12 o 
   7   2   5       28.80       21.58      6.01 o 
   8   2   5      575.18      508.66     20.96 o 
   9   2   5        0.15       -2.36      6.60 o 
  10   2   5       46.27       63.43     12.83 o 
  11   2   5      207.40      182.75     12.63 o 
  12   2   5      214.33      208.12     13.80 o 
  13   2   5       42.92       25.50      8.64 o 
  14   2   5       10.00        6.59     10.21 o 
 -17   3   5       14.11        4.23      7.96 o 
 -16   3   5        0.89       -3.17      6.32 o 
 -15   3   5     1480.70     1477.15     30.09 o 
 -14   3   5      107.51      118.57      8.21 o 
 -13   3   5      798.40      802.98     16.54 o 
 -12   3   5      707.31      716.63     16.94 o 
 -11   3   5     2129.36     2089.49     61.04 o 
 -10   3   5      197.40      210.70      6.81 o 
  -9   3   5       15.21       16.45      3.02 o 
  -8   3   5        0.34       -1.46      3.15 o 
  -7   3   5     2967.73     3000.01     43.47 o 
  -6   3   5      810.44      821.31     13.86 o 
  -5   3   5     2735.54     2782.10     39.82 o 
  -4   3   5     5872.80     6342.23     98.25 o 
  -3   3   5     2271.14     2248.14     36.19 o 
  -2   3   5     1776.80     1835.48     34.89 o 
  -1   3   5    30849.68    28922.89    591.09 o 
   0   3   5       77.70       62.63      2.96 o 
   1   3   5        2.06       13.63      2.57 o 
   2   3   5    12590.09    12672.90    191.93 o 
   3   3   5     1266.73     1179.82     20.56 o 
   4   3   5     1568.34     1608.27     27.40 o 
   5   3   5     3090.89     3161.14     51.05 o 
   6   3   5      494.94      454.08     10.59 o 
   7   3   5     2318.66     2297.30     56.81 o 
   8   3   5      993.48      907.18     75.50 o 
   9   3   5      424.27      430.97     17.62 o 
  10   3   5     4086.46     4167.87     99.94 o 
  11   3   5       64.99       83.34     10.05 o 
  12   3   5      215.18      210.69     13.90 o 
  13   3   5       87.85       68.24      9.88 o 
  14   3   5       79.72       68.52     11.13 o 
 -16   4   5       23.30        9.14      6.59 o 
 -15   4   5        1.13       -0.58      6.28 o 
 -14   4   5       66.31       61.19      7.85 o 
 -13   4   5     1001.64     1005.35     25.92 o 
 -12   4   5       23.87       32.25      5.08 o 
 -11   4   5      300.82      253.81      8.19 o 
 -10   4   5       88.47      103.83      4.78 o 
  -9   4   5      363.51      328.30      7.45 o 
  -8   4   5      554.35      628.71     10.98 o 
  -7   4   5     1463.58     1432.46     22.71 o 
  -6   4   5       28.50       54.83      3.90 o 
  -5   4   5      455.07      546.67     10.12 o 
  -4   4   5        6.37       -0.51      2.34 o 
  -3   4   5      567.23      694.50     13.03 o 
  -2   4   5      816.28      860.57     15.03 o 
  -1   4   5      164.26      179.77      5.23 o 
   0   4   5     4914.68     5704.84     77.98 o 
   1   4   5      521.36      509.70     10.22 o 
   2   4   5     1897.64     1838.19     30.33 o 
   3   4   5      247.40      262.74      9.12 o 
   4   4   5       71.45       55.82      3.63 o 
   5   4   5     2056.71     2065.30     34.65 o 
   6   4   5       99.52       77.57      6.25 o 
   7   4   5       77.77       86.41      7.05 o 
   8   4   5      432.18      453.63     14.84 o 
   9   4   5        0.25       -9.22      6.15 o 
  10   4   5      484.65      437.70     18.65 o 
  11   4   5        0.40      -11.10      7.40 o 
  12   4   5       14.46       13.85      8.42 o 
  13   4   5       16.06       15.11     10.31 o 
 -16   5   5        5.90        1.27     10.14 o 
 -15   5   5        0.64       -3.43      7.58 o 
 -14   5   5       16.30        6.76      6.60 o 
 -13   5   5       14.12       14.26      6.01 o 
 -12   5   5        5.08        0.95      5.59 o 
 -11   5   5      414.03      384.14     10.29 o 
 -10   5   5       18.86       17.41      3.74 o 
  -9   5   5      361.96      373.76      8.28 o 
  -8   5   5     1063.61     1042.34     18.20 o 
  -7   5   5     2318.13     2572.48     38.38 o 
  -6   5   5      149.03      108.76      4.59 o 
  -5   5   5        0.02        3.12      4.18 o 
  -4   5   5        8.38       17.26      4.90 o 
  -3   5   5     1558.79     1714.55     25.33 o 
  -2   5   5     2563.08     2661.12     42.47 o 
  -1   5   5       91.88      114.84      4.08 o 
   0   5   5     5149.61     5698.04    101.24 o 
   1   5   5      689.63      892.98     14.30 o 
   2   5   5     2544.64     2704.74     38.69 o 
   3   5   5        0.86       -5.50      3.67 o 
   4   5   5     1977.22     2019.87     40.32 o 
   5   5   5       45.84       50.35      5.72 o 
   6   5   5     1687.75     1678.57     35.41 o 
   7   5   5      830.35      858.29     21.80 o 
   8   5   5     2292.72     2389.37     49.28 o 
   9   5   5      100.13      116.68      9.00 o 
  10   5   5       51.64       49.05      7.70 o 
  11   5   5       51.87       53.40      8.13 o 
  12   5   5       53.49       56.04     10.10 o 
  13   5   5       80.09       78.41     10.90 o 
 -15   6   5      106.61      116.16     12.67 o 
 -14   6   5       71.29       80.36      9.67 o 
 -13   6   5       17.49        2.67      7.45 o 
 -12   6   5       42.46       41.37      5.88 o 
 -11   6   5      170.83      196.29      7.66 o 
 -10   6   5       37.33       12.26      4.35 o 
  -9   6   5       88.50      104.95      5.59 o 
  -8   6   5       10.56       24.87      4.36 o 
  -7   6   5      334.39      278.64      7.65 o 
  -6   6   5      487.87      527.95     10.80 o 
  -5   6   5     3524.95     3637.08     52.32 o 
  -4   6   5       79.65       91.10      3.83 o 
  -3   6   5        4.20        1.53      2.54 o 
  -2   6   5     1993.82     2073.77     30.59 o 
  -1   6   5     3059.90     2927.35     42.12 o 
   0   6   5       96.23       93.78      4.67 o 
   1   6   5       66.92       81.89      3.65 o 
   2   6   5      340.51      300.42      6.60 o 
   3   6   5       59.52       60.15      4.36 o 
   4   6   5       69.37       91.49      6.37 o 
   5   6   5        0.43       -0.69      5.63 o 
   6   6   5        4.75        8.00      6.37 o 
   7   6   5      144.50      129.12      8.83 o 
   8   6   5      405.37      432.37     14.91 o 
   9   6   5     1121.31     1115.45     31.30 o 
  10   6   5        0.02       -5.02      6.44 o 
  11   6   5       17.96       15.24      8.14 o 
  12   6   5        8.40       -0.13      6.96 o 
 -15   7   5       53.81       66.92     11.56 o 
 -14   7   5        0.13       -1.91      9.68 o 
 -13   7   5       96.71      133.83     12.38 o 
 -12   7   5       83.15       70.85      7.51 o 
 -11   7   5      206.33      206.67      9.32 o 
 -10   7   5      981.73      934.16     18.09 o 
  -9   7   5      150.52      182.21     10.16 o 
  -8   7   5      193.07      211.64     10.34 o 
  -7   7   5      811.01      724.53     22.79 o 
  -6   7   5       14.78        9.15      6.30 o 
  -5   7   5       22.97       24.02      3.61 o 
  -4   7   5       11.35        5.75      3.20 o 
  -3   7   5     1235.88     1203.51     21.43 o 
  -2   7   5       24.80       31.98      3.50 o 
  -1   7   5     1613.53     1693.64     26.06 o 
   0   7   5     3744.17     3629.87     58.10 o 
   1   7   5        3.03       -0.18      3.56 o 
   2   7   5      149.43      150.47      6.01 o 
   3   7   5     1079.61     1153.60     21.77 o 
   4   7   5     4568.98     4393.81     70.52 o 
   5   7   5      753.85      721.69     24.22 o 
   6   7   5      114.67      118.50      8.83 o 
   7   7   5      541.85      512.13     16.49 o 
   8   7   5     1613.65     1697.20     37.89 o 
   9   7   5       43.10       62.14      9.33 o 
  10   7   5        3.11       -2.63      6.56 o 
  11   7   5       38.25       24.21      7.75 o 
  12   7   5      218.14      251.92     13.35 o 
 -14   8   5        5.85       -8.25     15.52 o 
 -13   8   5       52.11       76.49     16.17 o 
 -12   8   5       19.57       15.80      7.00 o 
 -11   8   5       75.41       68.31      8.08 o 
 -10   8   5        4.94       12.14      5.72 o 
  -9   8   5        0.63        1.76      7.22 o 
  -8   8   5        0.65       -6.55      4.96 o 
  -7   8   5      187.39      175.45      7.88 o 
  -6   8   5       36.09       24.19      4.98 o 
  -5   8   5      108.26       97.90      5.17 o 
  -4   8   5      667.35      703.99     19.40 o 
  -3   8   5      271.17      204.19      7.18 o 
  -2   8   5     2471.48     2523.49     37.52 o 
  -1   8   5      239.81      247.55      7.98 o 
   0   8   5      998.08      945.18     21.81 o 
   1   8   5        1.40        4.14      3.85 o 
   2   8   5       33.41       15.87      6.17 o 
   3   8   5       66.31       62.67      5.19 o 
   4   8   5        0.26        2.59      4.14 o 
   5   8   5       34.77       27.32      6.53 o 
   6   8   5        2.95       -6.60      5.67 o 
   7   8   5      285.77      241.57     11.62 o 
   8   8   5        1.94        2.76      8.50 o 
   9   8   5        3.26        1.86      6.54 o 
  10   8   5      115.47      129.48     10.07 o 
  11   8   5       12.75        2.36     10.40 o 
 -13   9   5       32.87       41.14      8.56 o 
 -12   9   5       25.17       24.94      7.48 o 
 -11   9   5      311.68      343.73     14.02 o 
 -10   9   5        0.25       -2.43      6.83 o 
  -9   9   5       10.10        5.96      9.10 o 
  -8   9   5        0.49       -0.82      8.21 o 
  -7   9   5       54.75       66.39     10.91 o 
  -6   9   5       32.76       51.72      7.82 o 
  -5   9   5      823.61      794.97     20.55 o 
  -4   9   5      138.32      130.89      6.77 o 
  -3   9   5        1.29       -1.84      4.31 o 
  -2   9   5        2.14       -1.26      4.83 o 
  -1   9   5      266.86      251.08      8.50 o 
   0   9   5      144.98      151.80     19.63 o 
   1   9   5       22.75       18.51      5.11 o 
   2   9   5       38.51       48.11      5.14 o 
   3   9   5      463.56      456.53     11.98 o 
   4   9   5        0.01       -4.05      4.36 o 
   5   9   5      174.65      183.01      8.15 o 
   6   9   5      149.42      164.91      9.53 o 
   7   9   5      320.09      351.11     14.23 o 
   8   9   5      110.26       86.01      8.85 o 
   9   9   5      105.20      120.37     13.81 o 
  10   9   5       30.21       21.64      7.63 o 
 -12  10   5       11.67        4.26      7.04 o 
 -11  10   5        5.89        8.69      7.55 o 
 -10  10   5      136.39      142.22      9.91 o 
  -9  10   5      268.92      251.76     16.08 o 
  -8  10   5      123.57      133.29     12.73 o 
  -7  10   5      191.00      179.14     13.75 o 
  -6  10   5       86.52      105.29     21.84 o 
  -5  10   5       58.12       38.88      9.36 o 
  -4  10   5       17.69       11.97      6.44 o 
  -3  10   5      172.66      193.65      9.70 o 
  -2  10   5      153.35      135.75      7.90 o 
  -1  10   5      153.54      144.67      8.25 o 
   0  10   5       11.67        7.79      5.13 o 
   1  10   5        2.90        7.55      5.31 o 
   2  10   5        0.14        3.10      7.58 o 
   3  10   5       32.61       28.29      5.00 o 
   4  10   5       85.36       65.54      6.07 o 
   5  10   5       33.66       36.92      5.54 o 
   6  10   5        5.23        0.28      5.78 o 
   7  10   5        0.19       17.42      6.82 o 
   8  10   5      156.98      176.32     11.50 o 
   9  10   5      230.03      229.41     12.98 o 
 -10  11   5       10.10        4.41      7.08 o 
  -9  11   5        6.74       -1.13      9.31 o 
  -8  11   5        0.85      -11.20      8.67 o 
  -7  11   5       93.53       94.87     11.60 o 
  -6  11   5       72.63       88.41     11.65 o 
  -5  11   5        0.27       -3.02      8.92 o 
  -4  11   5       40.47       44.23      9.66 o 
  -3  11   5       14.18       29.92      8.83 o 
  -2  11   5       50.25       63.69      7.47 o 
  -1  11   5       24.04       17.80      5.77 o 
   0  11   5        0.98       -9.02      6.71 o 
   1  11   5       14.24       20.78      7.78 o 
   2  11   5       58.64       60.61      9.42 o 
   3  11   5      106.80       94.93      6.74 o 
   4  11   5       98.38      104.81      7.07 o 
   5  11   5        0.96        7.54      5.06 o 
   6  11   5        1.05       -2.30      4.96 o 
   7  11   5      156.33      173.96     11.14 o 
  -8  12   5        0.29        7.90     10.42 o 
  -7  12   5        0.67        1.79      9.98 o 
  -6  12   5       48.60       50.62     13.97 o 
  -5  12   5       60.02       83.05     16.63 o 
  -4  12   5       55.51       67.88     11.24 o 
  -3  12   5      160.00      182.83     14.01 o 
  -2  12   5       41.60       45.62      9.53 o 
  -1  12   5       42.11       49.53     12.10 o 
   0  12   5        6.56        2.85     10.99 o 
   1  12   5       21.66       31.75      8.78 o 
   2  12   5       16.42       23.63     12.07 o 
   3  12   5        1.06        8.15      5.59 o 
   4  12   5       25.13       23.81      5.66 o 
   5  12   5        2.23        7.46      6.21 o 
  -4  13   5        0.23        1.48     10.83 o 
  -3  13   5       69.16      124.10     13.13 o 
  -2  13   5       82.53      114.25     12.38 o 
  -1  13   5        0.06       12.87     12.57 o 
   0  13   5       41.94       49.07     11.04 o 
   1  13   5        5.88       -0.14     11.61 o 
 -17   0   6       51.61       79.12     10.71 o 
 -16   0   6      908.61      960.50     31.29 o 
 -15   0   6     1225.73     1278.66     37.45 o 
 -14   0   6      225.39      199.88     30.75 o 
 -13   0   6     1184.04     1236.65     34.99 o 
 -12   0   6      816.55      785.24     22.89 o 
 -11   0   6     2387.97     2523.19     49.10 o 
 -10   0   6       20.29       20.56      6.74 o 
  -9   0   6      967.90      929.90     25.32 o 
  -8   0   6      132.70       96.03      5.37 o 
  -7   0   6     2301.33     2693.48     49.61 o 
  -6   0   6      947.24      955.01     16.40 o 
  -5   0   6     4147.72     3997.47     81.95 o 
  -4   0   6     2007.26     1801.64     41.80 o 
  -3   0   6        1.62       33.91     11.84 o 
  -2   0   6    41709.01    39207.28    839.82 o 
  -1   0   6    44960.91    44795.72    959.24 o 
   0   0   6     4667.95     5108.91    112.06 o 
   1   0   6      254.24      343.33     10.53 o 
   2   0   6        1.76        6.23      3.37 o 
   3   0   6     2899.18     3300.75     74.62 o 
   4   0   6     1370.84     2126.01     71.87 o 
   5   0   6      361.52      278.74     15.70 o 
   6   0   6      521.87      490.42     23.47 o 
   7   0   6      126.03      156.76     13.58 o 
   8   0   6     1249.27     1042.77     42.91 o 
   9   0   6     1071.19     1003.91     42.65 o 
  10   0   6       10.17      -12.67      8.45 o 
  11   0   6        0.74       -4.66     11.09 o 
  12   0   6       29.67       31.71     11.61 o 
  13   0   6      455.97      479.18     29.90 o 
  14   0   6      406.46      398.86     28.35 o 
 -17   1   6        2.53        9.01      6.10 o 
 -16   1   6        1.49        2.78      6.43 o 
 -15   1   6        1.16        6.77      5.45 o 
 -14   1   6      186.40      184.98      7.15 o 
 -13   1   6      172.74      171.01      7.02 o 
 -12   1   6       19.93       25.47      4.37 o 
 -11   1   6      143.28      122.93      5.78 o 
 -10   1   6      126.33      117.37      4.68 o 
  -9   1   6      151.16      129.79      4.54 o 
  -8   1   6     7257.31     7772.18     97.08 o 
  -7   1   6     3869.30     3956.21     67.99 o 
  -6   1   6      364.98      486.64     11.10 o 
  -5   1   6        2.88        0.75      3.04 o 
  -4   1   6     2812.17     3151.79     44.00 o 
  -3   1   6     2955.56     3313.79     60.49 o 
  -2   1   6      700.24      678.48     12.19 o 
  -1   1   6      142.99      114.21      3.74 o 
   0   1   6     4695.80     4232.77     66.06 o 
   1   1   6     9286.79     8999.17    262.72 o 
   2   1   6      296.90      206.27      6.61 o 
   3   1   6     1791.69     2231.00     52.60 o 
   4   1   6       55.42       26.19      3.69 o 
   5   1   6      738.27      707.68     20.83 o 
   6   1   6     2175.67     2297.98     56.13 o 
   7   1   6        3.10        4.08      5.83 o 
   8   1   6      274.99      241.98     12.38 o 
   9   1   6       43.61       40.00      7.60 o 
  10   1   6      584.29      483.47     19.80 o 
  11   1   6      181.12      128.82     11.43 o 
  12   1   6       35.38       53.65      9.25 o 
  13   1   6       19.30        5.56      7.98 o 
  14   1   6      118.61      140.35     12.89 o 
 -17   2   6       65.07       48.02      7.42 o 
 -16   2   6      250.00      289.47     11.54 o 
 -15   2   6      264.28      242.12      9.17 o 
 -14   2   6      326.65      302.16      9.84 o 
 -13   2   6      159.78      168.93     10.74 o 
 -12   2   6      113.13      155.33      8.90 o 
 -11   2   6     1084.13      985.98     15.97 o 
 -10   2   6      160.91      206.43      5.83 o 
  -9   2   6        0.03        5.56      2.48 o 
  -8   2   6       51.99       39.67      2.71 o 
  -7   2   6      170.35      164.73      4.21 o 
  -6   2   6      136.72      169.13      4.00 o 
  -5   2   6      310.74      252.37      5.94 o 
  -4   2   6      171.63      131.51      5.55 o 
  -3   2   6     3041.56     3470.12     63.44 o 
  -2   2   6      202.47      156.44      7.62 o 
  -1   2   6      739.65      682.22     12.42 o 
   0   2   6     4249.49     4216.98     81.89 o 
   1   2   6     1177.66     1397.21     23.59 o 
   2   2   6      543.24      526.87     12.17 o 
   3   2   6     1245.57     1121.23     22.92 o 
   4   2   6     1946.41     1926.77     37.43 o 
   5   2   6     1531.01     1618.31     32.51 o 
   6   2   6      144.18      120.25      8.50 o 
   7   2   6       84.89       69.73      7.58 o 
   8   2   6      204.26      193.51     24.85 o 
   9   2   6      312.42      288.19     14.35 o 
  10   2   6      833.88      840.26     27.65 o 
  11   2   6      193.95      204.69     29.59 o 
  12   2   6       53.19       35.65      8.69 o 
  13   2   6       23.27       25.27      9.04 o 
 -17   3   6       21.72       27.70      8.72 o 
 -16   3   6      278.10      304.60     15.55 o 
 -15   3   6        0.01        8.79      5.93 o 
 -14   3   6       10.13        9.12      5.48 o 
 -13   3   6      536.88      544.03     14.64 o 
 -12   3   6      933.18      850.74     23.06 o 
 -11   3   6        9.00        5.39      4.18 o 
 -10   3   6        5.59        0.81      3.05 o 
  -9   3   6      144.13      148.24      4.95 o 
  -8   3   6       94.94       95.72      4.45 o 
  -7   3   6      227.94      230.56      6.09 o 
  -6   3   6      518.52      636.73     11.38 o 
  -5   3   6       22.76       12.44      3.34 o 
  -4   3   6      766.15      869.72     18.89 o 
  -3   3   6      579.30      580.42     13.55 o 
  -2   3   6     2956.83     3021.12     48.00 o 
  -1   3   6     1335.90     1421.85     27.56 o 
   0   3   6     5049.87     5549.60     86.26 o 
   1   3   6       43.62       67.49      4.00 o 
   2   3   6     1422.46     1401.02     27.58 o 
   3   3   6       82.97       50.15      3.97 o 
   4   3   6     1843.41     1893.07     36.83 o 
   5   3   6       54.04       44.07      4.31 o 
   6   3   6      180.51      184.11      8.62 o 
   7   3   6       77.98       83.21      5.83 o 
   8   3   6      569.35      586.94     20.73 o 
   9   3   6      287.98      297.20     29.59 o 
  10   3   6       13.13        3.97      8.30 o 
  11   3   6       43.52       56.24     10.99 o 
  12   3   6       92.39      114.23     11.16 o 
  13   3   6        1.62        2.08      9.64 o 
 -16   4   6      175.57      183.20     13.77 o 
 -15   4   6       34.38       36.54      8.72 o 
 -14   4   6      159.84      180.79      9.95 o 
 -13   4   6      100.32      117.42      7.90 o 
 -12   4   6     1080.78     1004.78     18.88 o 
 -11   4   6     2060.85     2072.53     45.80 o 
 -10   4   6       13.91       25.03      3.88 o 
  -9   4   6      271.26      216.95      6.09 o 
  -8   4   6      474.26      401.31      9.05 o 
  -7   4   6      302.15      277.48      7.05 o 
  -6   4   6     3645.54     3968.31     56.39 o 
  -5   4   6     5001.42     5242.11     82.32 o 
  -4   4   6      402.85      415.25      9.02 o 
  -3   4   6     1778.67     1863.99     30.94 o 
  -2   4   6      204.37      240.64      5.54 o 
  -1   4   6     4668.99     5006.45     69.23 o 
   0   4   6     2230.48     2271.81     32.88 o 
   1   4   6       93.38      108.53      4.43 o 
   2   4   6        0.01        3.66      3.08 o 
   3   4   6     4365.00     4577.09     71.93 o 
   4   4   6       62.71       72.65      4.31 o 
   5   4   6        1.01        1.67      3.31 o 
   6   4   6       70.18       64.46      6.35 o 
   7   4   6     1777.64     1786.75     46.61 o 
   8   4   6       49.64       39.70     17.33 o 
   9   4   6       85.45       76.62     10.03 o 
  10   4   6      282.84      292.77     26.35 o 
  11   4   6       19.20       22.34      8.54 o 
  12   4   6        0.00       10.61      8.48 o 
  13   4   6      136.26      145.98     12.84 o 
 -16   5   6        3.21       -4.18      8.01 o 
 -15   5   6       15.21       -0.03      7.96 o 
 -14   5   6       10.52        0.89      7.95 o 
 -13   5   6       34.25       46.27      8.10 o 
 -12   5   6      102.79      109.63      7.35 o 
 -11   5   6       16.28       17.35      4.12 o 
 -10   5   6        6.27       -2.77      3.89 o 
  -9   5   6      241.22      235.72      8.14 o 
  -8   5   6       81.45       69.72      4.66 o 
  -7   5   6      136.48      123.58      5.41 o 
  -6   5   6      458.78      510.32     10.24 o 
  -5   5   6      738.69      718.13     14.33 o 
  -4   5   6     2525.56     2498.76     41.07 o 
  -3   5   6        2.02       -1.76      2.90 o 
  -2   5   6     1533.27     1452.94     22.04 o 
  -1   5   6     1639.53     1716.11     23.09 o 
   0   5   6       12.12        7.10      2.35 o 
   1   5   6      629.75      742.98     14.20 o 
   2   5   6       93.71       61.17      3.85 o 
   3   5   6      140.06      153.23      6.28 o 
   4   5   6       20.93       11.33      4.84 o 
   5   5   6        7.66        8.32      5.13 o 
   6   5   6     2093.78     2157.67     93.10 o 
   7   5   6      487.34      471.00     26.60 o 
   8   5   6      583.58      553.84     17.23 o 
   9   5   6      744.09      770.80     21.84 o 
  10   5   6       47.75       53.73      9.21 o 
  11   5   6       28.04       22.65      8.57 o 
  12   5   6        1.92       -5.14      8.13 o 
 -15   6   6       87.32       95.07     10.08 o 
 -14   6   6       22.58       27.36      8.72 o 
 -13   6   6        0.52       -7.94      7.39 o 
 -12   6   6      861.35      897.85     20.45 o 
 -11   6   6      541.80      490.92     16.38 o 
 -10   6   6       41.24       43.89      5.42 o 
  -9   6   6      654.72      682.68     13.89 o 
  -8   6   6      487.47      510.88     11.23 o 
  -7   6   6      104.60       87.44      4.86 o 
  -6   6   6       13.28       13.25      3.47 o 
  -5   6   6      321.33      345.80      8.98 o 
  -4   6   6       17.80       33.72      3.76 o 
  -3   6   6        0.32        3.72      2.47 o 
  -2   6   6        2.97        5.88      3.00 o 
  -1   6   6     2374.16     2304.17     33.96 o 
   0   6   6     1198.19     1129.79     17.82 o 
   1   6   6       73.87       70.25      3.48 o 
   2   6   6        0.26        1.31      3.42 o 
   3   6   6       87.75       87.54      6.92 o 
   4   6   6      928.25      941.19     25.26 o 
   5   6   6      192.46      183.53      9.29 o 
   6   6   6      562.21      580.16     17.04 o 
   7   6   6       10.63       13.53      6.83 o 
   8   6   6       25.49       18.18      6.92 o 
   9   6   6      199.14      165.93     10.20 o 
  10   6   6       10.89        9.99      6.75 o 
  11   6   6      134.14      151.64     12.75 o 
  12   6   6      132.79      128.24     12.39 o 
 -15   7   6        9.97       13.01     11.14 o 
 -14   7   6       33.81       22.17      8.44 o 
 -13   7   6        4.67       -2.94      6.05 o 
 -12   7   6       94.21      108.98      8.01 o 
 -11   7   6      124.20      129.67      8.04 o 
 -10   7   6      419.97      400.39     12.31 o 
  -9   7   6       28.85       28.18     10.87 o 
  -8   7   6       84.78       95.29      8.21 o 
  -7   7   6       93.78       88.94      5.08 o 
  -6   7   6      346.11      322.65      8.26 o 
  -5   7   6      273.34      268.68      7.32 o 
  -4   7   6      189.23      213.40      7.09 o 
  -3   7   6     1116.52     1012.85     38.45 o 
  -2   7   6       78.29       75.32      4.22 o 
  -1   7   6      127.17      135.78      5.20 o 
   0   7   6      667.54      679.68     16.15 o 
   1   7   6      665.68      652.17     16.05 o 
   2   7   6      195.12      206.44      7.86 o 
   3   7   6      162.64      166.38      8.56 o 
   4   7   6        9.81        6.01      5.64 o 
   5   7   6      260.35      247.89     11.33 o 
   6   7   6       31.20       31.35      6.88 o 
   7   7   6       61.53       64.27      8.03 o 
   8   7   6        0.62       11.09      7.12 o 
   9   7   6        2.64        3.39      6.50 o 
  10   7   6        4.96        7.50      6.77 o 
  11   7   6        0.01      -10.90     10.79 o 
 -14   8   6        4.75        5.53     10.06 o 
 -13   8   6        0.26       10.92      7.39 o 
 -12   8   6       77.53       88.04      7.58 o 
 -11   8   6      417.42      384.26     12.72 o 
 -10   8   6      132.04      146.17     14.38 o 
  -9   8   6       12.38        0.39      6.74 o 
  -8   8   6        8.39        6.91      6.28 o 
  -7   8   6      248.73      245.15     11.27 o 
  -6   8   6      242.80      256.73      9.07 o 
  -5   8   6      259.97      250.13      8.65 o 
  -4   8   6        4.24        6.20      4.30 o 
  -3   8   6        4.86       -1.92      4.13 o 
  -2   8   6     1203.91     1202.54     25.62 o 
  -1   8   6     1071.25      973.55     17.79 o 
   0   8   6      211.00      187.42     11.08 o 
   1   8   6       17.27        5.85      3.78 o 
   2   8   6       17.03       13.31      4.07 o 
   3   8   6      151.74      152.27      8.12 o 
   4   8   6     1545.76     1432.23    106.87 o 
   5   8   6       72.83       82.94      8.09 o 
   6   8   6      195.06      209.30     10.99 o 
   7   8   6        7.61        8.34      6.85 o 
   8   8   6       60.26       75.73      8.33 o 
   9   8   6       20.19        2.55      7.14 o 
  10   8   6      206.29      173.61     11.56 o 
 -13   9   6        7.71       15.12      7.41 o 
 -12   9   6        0.11       -3.69      7.11 o 
 -11   9   6      178.45      184.84     10.77 o 
 -10   9   6      358.63      364.75     18.54 o 
  -9   9   6       64.51       68.78      8.62 o 
  -8   9   6       45.37       41.81      7.25 o 
  -7   9   6       20.04       11.17      6.52 o 
  -6   9   6       30.25       32.53      6.89 o 
  -5   9   6       14.13        5.62      5.87 o 
  -4   9   6      287.91      307.17     11.69 o 
  -3   9   6      914.75     1007.20     20.32 o 
  -2   9   6     2618.45     2562.01     51.07 o 
  -1   9   6      439.66      394.47     12.71 o 
   0   9   6      181.70      173.02      7.51 o 
   1   9   6      217.57      184.90      7.32 o 
   2   9   6        0.01       -1.07      4.16 o 
   3   9   6        4.66        2.50      4.22 o 
   4   9   6      608.56      593.46     14.63 o 
   5   9   6      107.32      102.54      8.30 o 
   6   9   6      170.50      193.96     11.01 o 
   7   9   6        4.28       12.70      6.83 o 
   8   9   6      334.13      368.93     23.47 o 
   9   9   6      197.88      194.20     13.53 o 
 -12  10   6       36.06       31.74      7.82 o 
 -11  10   6       91.69      103.28      9.36 o 
 -10  10   6       30.77       51.35     10.51 o 
  -9  10   6       11.82        6.45      9.05 o 
  -8  10   6        0.01       -4.33     18.29 o 
  -7  10   6       94.16      106.05     11.97 o 
  -6  10   6      112.65      152.39     12.83 o 
  -5  10   6      232.32      247.30     15.26 o 
  -4  10   6      510.40      517.31     20.77 o 
  -3  10   6      451.03      492.39     17.77 o 
  -2  10   6      142.90      143.49     10.58 o 
  -1  10   6      338.45      369.16     12.75 o 
   0  10   6       24.31       39.95      7.24 o 
   1  10   6      194.22      186.13      7.71 o 
   2  10   6       49.68       47.01      5.44 o 
   3  10   6      282.24      312.05     10.17 o 
   4  10   6       65.91       58.62      5.81 o 
   5  10   6       16.79       17.47      6.57 o 
   6  10   6      146.23      146.86      9.66 o 
   7  10   6      151.46      154.75     11.02 o 
   8  10   6       25.15       35.08      8.08 o 
 -10  11   6        2.82       -8.64      9.04 o 
  -9  11   6      180.46      186.15     15.09 o 
  -8  11   6      126.25      157.73     13.87 o 
  -7  11   6        1.42       -0.05     23.29 o 
  -6  11   6        0.62       -3.87      8.50 o 
  -5  11   6        8.07        7.04      8.56 o 
  -4  11   6        5.58        4.84      8.53 o 
  -3  11   6      108.84      116.95     11.68 o 
  -2  11   6       48.37       36.17     13.37 o 
  -1  11   6      167.68      137.05     10.67 o 
   0  11   6        2.22       -2.25     14.41 o 
   1  11   6        2.74       -6.74     10.93 o 
   2  11   6       28.05       31.78      5.82 o 
   3  11   6      282.14      258.05      9.64 o 
   4  11   6       30.99       33.27      5.54 o 
   5  11   6       30.57       31.97      7.04 o 
   6  11   6        2.74        8.88      6.28 o 
  -8  12   6        7.86       16.13      9.83 o 
  -7  12   6       14.46       15.01      9.91 o 
  -6  12   6        0.21       10.52      9.70 o 
  -5  12   6      116.70      134.02     13.57 o 
  -4  12   6      168.23      146.77     13.09 o 
  -3  12   6       78.28       81.71     11.36 o 
  -2  12   6       10.90        6.36      9.11 o 
  -1  12   6      119.25      129.65     17.05 o 
   0  12   6      168.86      175.28     15.11 o 
   1  12   6       34.30       29.92     12.15 o 
   2  12   6       14.09        9.79     11.71 o 
   3  12   6        1.13        2.59     11.19 o 
   4  12   6       12.93       22.20      6.05 o 
  -4  13   6       14.60       14.91     10.60 o 
  -3  13   6        5.83        4.79     10.09 o 
  -2  13   6       72.07       68.76     10.98 o 
  -1  13   6        0.22        3.49      9.19 o 
   0  13   6        0.60       21.03      9.33 o 
 -17   1   7        0.26       -3.46      7.35 o 
 -16   1   7      113.40      118.31      7.63 o 
 -15   1   7        9.58       15.81      5.53 o 
 -14   1   7       48.00       23.81      5.25 o 
 -13   1   7      713.76      688.84     20.90 o 
 -12   1   7      316.77      273.59     15.34 o 
 -11   1   7      169.34      175.86      8.02 o 
 -10   1   7      902.33      847.09     15.18 o 
  -9   1   7      977.84      877.81     17.02 o 
  -8   1   7        0.35        2.60      1.86 o 
  -7   1   7      922.53      964.08     24.08 o 
  -6   1   7     1099.74     1163.15     17.99 o 
  -5   1   7     5024.59     5500.60     85.73 o 
  -4   1   7     5875.82     6229.16     96.62 o 
  -3   1   7     1304.56     1397.39     23.45 o 
  -2   1   7        3.16        7.82      2.35 o 
  -1   1   7     1152.73     1049.22     18.21 o 
   0   1   7     6079.20     6279.90     97.29 o 
   1   1   7     3075.47     3043.51     48.67 o 
   2   1   7        0.08        2.62      2.29 o 
   3   1   7      797.74      863.04     23.39 o 
   4   1   7     1874.19     1939.33     47.36 o 
   5   1   7     2849.67     2680.43    164.29 o 
   6   1   7     1242.80     1298.74     34.99 o 
   7   1   7      489.82      482.67     17.66 o 
   8   1   7      593.71      553.42     19.88 o 
   9   1   7      216.73      216.07     12.49 o 
  10   1   7       15.38       21.42      7.84 o 
  11   1   7      231.89      235.63     14.14 o 
  12   1   7       42.80       63.13      9.43 o 
  13   1   7      191.54      211.08     14.44 o 
 -17   2   7       13.40        8.34      9.00 o 
 -16   2   7        4.89       -6.94      5.48 o 
 -15   2   7      159.67      186.81      9.72 o 
 -14   2   7      404.23      390.61     12.58 o 
 -13   2   7      503.10      524.63     14.83 o 
 -12   2   7        0.04        4.34      4.52 o 
 -11   2   7        9.36        8.97      3.76 o 
 -10   2   7       21.93       18.77      3.37 o 
  -9   2   7      383.21      374.91      6.98 o 
  -8   2   7        3.95        6.21      3.19 o 
  -7   2   7       40.67       59.08      2.88 o 
  -6   2   7       18.50       15.27      2.10 o 
  -5   2   7      131.28      167.41      7.24 o 
  -4   2   7     1221.97     1245.80     25.40 o 
  -3   2   7       85.22      117.92      5.33 o 
  -2   2   7      110.02      104.05      3.58 o 
  -1   2   7      610.85      480.61      9.70 o 
   0   2   7        1.43        3.14      2.20 o 
   1   2   7        0.05        4.10      2.49 o 
   2   2   7      245.95      222.98      6.28 o 
   3   2   7     2487.03     2585.17     48.99 o 
   4   2   7        8.53        7.96      3.52 o 
   5   2   7      282.84      303.51      9.52 o 
   6   2   7      319.86      281.86      9.67 o 
   7   2   7      519.90      478.61     28.86 o 
   8   2   7      523.19      517.43     19.26 o 
   9   2   7      515.43      437.75     18.15 o 
  10   2   7       49.62       37.96      8.53 o 
  11   2   7        2.59        3.58      7.45 o 
  12   2   7       13.83       28.23     13.24 o 
  13   2   7       41.93       46.99     10.15 o 
 -17   3   7       41.05       36.80      8.85 o 
 -16   3   7       64.18       65.61     11.32 o 
 -15   3   7        5.14       -6.43      7.37 o 
 -14   3   7       21.99       19.93      5.44 o 
 -13   3   7      214.49      201.06      7.93 o 
 -12   3   7       15.63        6.58      4.86 o 
 -11   3   7      207.84      190.11      6.78 o 
 -10   3   7     1716.88     1772.09     25.45 o 
  -9   3   7      262.93      272.16      6.47 o 
  -8   3   7      292.15      254.47      6.71 o 
  -7   3   7        0.81       -5.37      3.58 o 
  -6   3   7     7411.09     7457.54    115.97 o 
  -5   3   7     5377.82     5694.83    103.20 o 
  -4   3   7      342.43      377.67     10.51 o 
  -3   3   7      793.62      837.15     44.34 o 
  -2   3   7     2370.10     2407.72     38.98 o 
  -1   3   7      301.53      375.43     12.48 o 
   0   3   7      181.95      251.18      6.50 o 
   1   3   7      142.08      117.86      4.55 o 
   2   3   7       87.71      102.70      8.26 o 
   3   3   7     1291.31     1326.35     26.98 o 
   4   3   7      591.83      591.99     14.41 o 
   5   3   7      326.90      341.75     10.27 o 
   6   3   7     1019.85     1005.35     37.43 o 
   7   3   7     1239.55     1281.03     35.84 o 
   8   3   7       28.97       28.35      7.51 o 
   9   3   7       67.71       55.39      8.69 o 
  10   3   7      656.35      663.25     32.91 o 
  11   3   7        0.36       -7.69      7.21 o 
  12   3   7      103.60      101.58     11.38 o 
  13   3   7       10.47       -0.29      8.58 o 
 -16   4   7       29.51       16.84      8.01 o 
 -15   4   7       69.19       72.54     20.21 o 
 -14   4   7       16.45        9.32      8.97 o 
 -13   4   7     1639.66     1649.30     31.80 o 
 -12   4   7        1.63        9.50      5.26 o 
 -11   4   7       25.71       24.89      4.03 o 
 -10   4   7      145.16      135.78      6.27 o 
  -9   4   7      264.14      265.39      6.62 o 
  -8   4   7       89.35       75.80      4.32 o 
  -7   4   7      223.00      207.43      5.96 o 
  -6   4   7       67.21       58.87      3.79 o 
  -5   4   7     1030.87     1105.03     24.00 o 
  -4   4   7     6774.49     7347.39    131.92 o 
  -3   4   7      177.07      163.48      6.83 o 
  -2   4   7     1179.80     1158.30     23.39 o 
  -1   4   7     1537.21     1555.39     26.49 o 
   0   4   7       17.40       23.01      3.19 o 
   1   4   7       38.62       32.58      3.41 o 
   2   4   7       73.71       41.43      5.04 o 
   3   4   7     2628.21     2670.44     50.60 o 
   4   4   7     1044.33     1115.97     23.69 o 
   5   4   7       10.40       15.79      6.09 o 
   6   4   7      187.69      174.23     10.91 o 
   7   4   7     1273.32     1133.07     32.95 o 
   8   4   7      176.29      161.23     14.07 o 
   9   4   7       37.81       51.32      9.06 o 
  10   4   7        0.53       13.01      8.25 o 
  11   4   7        1.43       17.19      7.95 o 
  12   4   7        9.35       13.55      8.29 o 
 -16   5   7       63.93       73.57     10.01 o 
 -15   5   7      353.04      358.24     15.33 o 
 -14   5   7       74.00       49.84      9.19 o 
 -13   5   7      692.90      687.17     23.27 o 
 -12   5   7       32.17       29.22      5.75 o 
 -11   5   7        6.34        5.66      4.64 o 
 -10   5   7      102.41       82.92      7.65 o 
  -9   5   7     1864.40     1879.78     29.86 o 
  -8   5   7      978.92      970.72     17.24 o 
  -7   5   7      389.47      406.66      9.08 o 
  -6   5   7      387.07      351.68      7.99 o 
  -5   5   7     2593.46     2705.96     44.54 o 
  -4   5   7     1915.26     1797.35     30.55 o 
  -3   5   7     2089.93     2115.72     35.33 o 
  -2   5   7     4213.55     4401.96     61.59 o 
  -1   5   7      726.86      629.65     12.70 o 
   0   5   7      372.23      285.67      6.71 o 
   1   5   7      140.36      196.98      6.21 o 
   2   5   7       81.98       65.94      4.32 o 
   3   5   7        4.38        6.37      3.57 o 
   4   5   7      303.82      280.08     10.25 o 
   5   5   7      411.26      376.35     22.32 o 
   6   5   7     3460.82     3529.32     84.43 o 
   7   5   7      189.71      176.88     11.60 o 
   8   5   7        1.95        2.66      7.91 o 
   9   5   7       11.72       11.12      7.83 o 
  10   5   7     1051.67     1112.27     35.05 o 
  11   5   7      258.40      248.96     15.19 o 
  12   5   7      182.83      177.09     14.00 o 
 -15   6   7        2.54       -7.13      8.47 o 
 -14   6   7      110.04      119.47     10.55 o 
 -13   6   7       14.23       28.78      7.08 o 
 -12   6   7       22.96       42.27      6.71 o 
 -11   6   7      421.90      402.19     12.22 o 
 -10   6   7      174.63      141.10      7.73 o 
  -9   6   7      175.20      216.40      8.80 o 
  -8   6   7       35.87       25.17      6.04 o 
  -7   6   7      111.38      121.53      6.58 o 
  -6   6   7        4.16       14.47      3.40 o 
  -5   6   7     1250.02     1340.53     24.28 o 
  -4   6   7        6.52        0.58      3.17 o 
  -3   6   7      221.25      266.85     12.06 o 
  -2   6   7      234.94      236.66      7.24 o 
  -1   6   7        7.96        4.00      2.53 o 
   0   6   7       21.85       10.92      2.68 o 
   1   6   7      320.66      283.13      7.70 o 
   2   6   7      380.56      373.17     13.21 o 
   3   6   7     2131.60     1992.70     40.30 o 
   4   6   7      771.98      732.19     23.57 o 
   5   6   7        4.79       -0.44      6.23 o 
   6   6   7     1409.76     1376.65     50.85 o 
   7   6   7       61.71       49.65      7.28 o 
   8   6   7      449.20      461.01     15.98 o 
   9   6   7       13.48       10.71      7.77 o 
  10   6   7        0.04      -10.44      7.48 o 
  11   6   7       80.16       90.31     10.96 o 
 -15   7   7       21.60        8.74      8.55 o 
 -14   7   7      152.14      134.39     11.32 o 
 -13   7   7       11.81        7.20      6.53 o 
 -12   7   7      203.87      261.45     10.57 o 
 -11   7   7       99.68      120.66      7.92 o 
 -10   7   7     1210.26     1295.11     31.20 o 
  -9   7   7      407.45      391.00     14.31 o 
  -8   7   7      420.93      444.21     12.70 o 
  -7   7   7       46.56       75.60      6.12 o 
  -6   7   7      209.48      150.58      7.97 o 
  -5   7   7      183.54      156.25      7.94 o 
  -4   7   7       46.33       39.26      4.18 o 
  -3   7   7      643.36      604.28     13.24 o 
  -2   7   7       18.07       11.71      3.50 o 
  -1   7   7      841.12      879.28     15.64 o 
   0   7   7       26.74       15.65      3.11 o 
   1   7   7      864.17      885.88     17.26 o 
   2   7   7        0.18       10.16      5.89 o 
   3   7   7      303.90      321.91     15.83 o 
   4   7   7      136.17      136.55      8.72 o 
   5   7   7     1671.18     1596.13     35.04 o 
   6   7   7      515.86      473.79     15.61 o 
   7   7   7      506.51      508.50     16.63 o 
   8   7   7       13.82       13.60      6.77 o 
   9   7   7      131.38      138.75      9.97 o 
  10   7   7      114.66      135.75     12.39 o 
  11   7   7       21.02       24.97      9.04 o 
 -14   8   7      498.88      529.68     16.30 o 
 -13   8   7      108.59      157.64      9.72 o 
 -12   8   7        7.75       11.91      6.34 o 
 -11   8   7      104.35      109.47      8.92 o 
 -10   8   7       61.36       62.99      9.28 o 
  -9   8   7      113.71       98.18      8.90 o 
  -8   8   7        3.04       -9.20      6.13 o 
  -7   8   7      224.18      227.15     10.88 o 
  -6   8   7      187.79      169.62      7.79 o 
  -5   8   7       90.75       90.94      6.36 o 
  -4   8   7        4.78        5.31      5.81 o 
  -3   8   7     2785.79     2759.02     46.46 o 
  -2   8   7      117.75       96.32      5.82 o 
  -1   8   7       64.41       75.96      5.27 o 
   0   8   7        1.51       -0.37      3.20 o 
   1   8   7     1019.25      965.99     19.12 o 
   2   8   7      175.45      194.61      7.45 o 
   3   8   7      224.06      238.47     10.37 o 
   4   8   7       46.02       52.44      7.84 o 
   5   8   7      112.81      117.74      8.69 o 
   6   8   7       30.83       25.67      7.38 o 
   7   8   7       21.72       39.64     12.87 o 
   8   8   7       84.67       71.78      8.42 o 
   9   8   7        0.49        0.35      6.98 o 
  10   8   7        1.02        2.62      7.28 o 
 -13   9   7       43.07       35.71     10.03 o 
 -12   9   7       57.94       64.82      7.48 o 
 -11   9   7       42.90       67.59      7.20 o 
 -10   9   7       11.21       18.83      7.64 o 
  -9   9   7        3.65        4.65      6.72 o 
  -8   9   7      161.14      125.07      9.25 o 
  -7   9   7      112.04      135.21      9.29 o 
  -6   9   7       75.71       94.32      8.18 o 
  -5   9   7      204.39      221.69      8.78 o 
  -4   9   7      392.47      385.29     12.88 o 
  -3   9   7       13.32       10.83      8.40 o 
  -2   9   7        6.04        0.64      6.59 o 
  -1   9   7      211.79      223.23     10.71 o 
   0   9   7       62.82       61.68      5.82 o 
   1   9   7      120.21      107.09      6.01 o 
   2   9   7      313.99      317.21      9.59 o 
   3   9   7       66.32       91.36      8.09 o 
   4   9   7      370.62      326.58     12.78 o 
   5   9   7        1.18       -2.21      6.87 o 
   6   9   7      778.74      749.35     21.53 o 
   7   9   7       10.60       -2.53      6.39 o 
   8   9   7       24.72       22.83      7.65 o 
   9   9   7        4.73       10.60      7.48 o 
 -11  10   7        3.56       -5.48      6.85 o 
 -10  10   7        0.11       -3.88      8.75 o 
  -9  10   7        0.02        4.71      8.32 o 
  -8  10   7       49.81       32.65      9.48 o 
  -7  10   7      106.55       97.39      8.88 o 
  -6  10   7      163.72      155.55      9.83 o 
  -5  10   7       12.73        7.07      8.21 o 
  -4  10   7      240.66      245.29     16.45 o 
  -3  10   7       84.72       73.81      8.61 o 
  -2  10   7      265.99      245.88     19.17 o 
  -1  10   7      192.14      177.40     11.68 o 
   0  10   7      544.07      528.14     20.59 o 
   1  10   7       74.04       56.04      5.26 o 
   2  10   7       53.20       39.67      7.04 o 
   3  10   7        4.89        0.38      4.63 o 
   4  10   7      175.58      183.33     10.37 o 
   5  10   7       48.73       54.94      8.80 o 
   6  10   7       33.87       29.31      7.40 o 
   7  10   7       43.88       37.93      8.70 o 
 -10  11   7        1.79        6.63      9.21 o 
  -9  11   7       29.72       26.80      9.59 o 
  -8  11   7       23.72       11.13      9.41 o 
  -7  11   7       45.62       36.84     10.12 o 
  -6  11   7        3.61       -1.54     14.82 o 
  -5  11   7      326.67      321.84     30.24 o 
  -4  11   7      115.44      125.51     12.37 o 
  -3  11   7       21.22       10.27      8.91 o 
  -2  11   7       21.93       15.77      7.59 o 
  -1  11   7      103.34      108.44     17.05 o 
   0  11   7        7.43        7.94      7.80 o 
   1  11   7        9.58        5.09      7.78 o 
   2  11   7       44.85       41.56     13.27 o 
   3  11   7        2.42        1.34      9.90 o 
   4  11   7       66.04       84.43      8.77 o 
   5  11   7        5.07       -4.63      6.22 o 
   6  11   7       23.17       23.62     11.97 o 
  -7  12   7        0.02       -7.12      9.30 o 
  -6  12   7       23.11       18.15     12.59 o 
  -5  12   7       25.14       22.06      9.57 o 
  -4  12   7      156.60      162.20     36.04 o 
  -3  12   7       57.82       50.28     10.81 o 
  -2  12   7       10.67       -1.75      8.23 o 
  -1  12   7        2.37       -7.15     12.18 o 
   0  12   7       15.25       30.84     21.30 o 
   1  12   7       54.74       57.26     10.96 o 
   2  12   7       46.46       50.37      9.73 o 
   3  12   7       20.57       27.57     12.90 o 
 -17   0   8      181.82      231.97     15.00 o 
 -16   0   8      298.08      298.56     24.02 o 
 -15   0   8        6.38       12.13      8.32 o 
 -14   0   8      417.88      430.19     40.85 o 
 -13   0   8      294.52      330.10     16.63 o 
 -12   0   8      128.49       87.42      6.60 o 
 -11   0   8       85.21       86.44      6.39 o 
 -10   0   8      447.85      411.30     16.58 o 
  -9   0   8     3435.94     3477.11     64.23 o 
  -8   0   8      684.53      682.64     15.54 o 
  -7   0   8      375.79      342.94      7.64 o 
  -6   0   8     3882.86     3963.03    127.48 o 
  -5   0   8     5441.82     5714.21    126.23 o 
  -4   0   8       22.91       57.59      4.33 o 
  -3   0   8     4262.98     4612.94    102.19 o 
  -2   0   8     2739.81     2915.56     65.99 o 
  -1   0   8     4120.80     4208.45     93.66 o 
   0   0   8      466.32      637.36     17.67 o 
   1   0   8       16.29       19.76      3.99 o 
   2   0   8       62.68       49.54      4.97 o 
   3   0   8     2229.22     2141.53     52.26 o 
   4   0   8       96.28       79.83      6.34 o 
   5   0   8     3892.25     3942.33     90.47 o 
   6   0   8      243.10      220.80     16.27 o 
   7   0   8     1738.77     1547.44     58.92 o 
   8   0   8        1.18       -1.14      8.96 o 
   9   0   8       14.00       19.90     10.57 o 
  10   0   8       13.28        2.85     10.00 o 
  11   0   8      216.37      251.74     21.30 o 
  12   0   8      209.43      202.05     19.90 o 
  13   0   8       22.03       15.29     11.66 o 
 -17   1   8       42.91       54.41      9.77 o 
 -16   1   8        0.59       -2.32      7.58 o 
 -15   1   8      558.16      572.01     18.16 o 
 -14   1   8      121.64      125.48     14.47 o 
 -13   1   8       40.67       31.60      5.01 o 
 -12   1   8       65.74       81.35      5.33 o 
 -11   1   8       96.08       82.50     10.32 o 
 -10   1   8       70.97       74.82      7.68 o 
  -9   1   8       49.29       26.92      3.77 o 
  -8   1   8     2042.07     2053.68     27.69 o 
  -7   1   8      833.29      945.75     17.21 o 
  -6   1   8     1504.38     1402.06     24.33 o 
  -5   1   8        0.45       11.49      1.86 o 
  -4   1   8      128.24      162.96      4.72 o 
  -3   1   8     1030.82     1097.19     19.11 o 
  -2   1   8     4531.77     5019.60     78.41 o 
  -1   1   8      115.23       90.76      3.92 o 
   0   1   8     1401.14     1368.54     23.58 o 
   1   1   8     1886.13     1917.99     32.09 o 
   2   1   8     1143.00     1138.22     20.57 o 
   3   1   8      353.50      371.67     10.65 o 
   4   1   8        2.73        3.16      2.41 o 
   5   1   8      577.35      627.27     20.11 o 
   6   1   8     1933.71     1821.19    100.81 o 
   7   1   8       42.34       25.79      5.41 o 
   8   1   8        0.26       -4.55      6.19 o 
   9   1   8       42.79       28.94      9.17 o 
  10   1   8      241.55      194.15     12.77 o 
  11   1   8        0.01       -4.68      6.82 o 
  12   1   8      191.31      179.63     13.26 o 
 -17   2   8       20.69       23.91      8.23 o 
 -16   2   8       29.47       28.70      7.26 o 
 -15   2   8       63.30       76.78      7.62 o 
 -14   2   8       18.47       13.57      7.20 o 
 -13   2   8      682.53      669.03     22.41 o 
 -12   2   8      367.32      350.99      9.43 o 
 -11   2   8        0.06       -5.26      3.51 o 
 -10   2   8      598.09      505.44      8.73 o 
  -9   2   8     2663.83     2833.51     34.67 o 
  -8   2   8      140.68      190.13      5.34 o 
  -7   2   8     1009.27     1053.42     15.34 o 
  -6   2   8     2545.19     2586.36     49.72 o 
  -5   2   8     2977.85     3336.72     62.39 o 
  -4   2   8      231.24      321.94      9.53 o 
  -3   2   8     1566.28     1630.25     32.32 o 
  -2   2   8       54.08       37.37      2.87 o 
  -1   2   8     1278.54     1009.91     18.08 o 
   0   2   8      633.25      635.72     19.68 o 
   1   2   8     6104.33     6250.97    113.09 o 
   2   2   8     1642.96     1743.78     29.84 o 
   3   2   8     1289.53     1252.16     22.66 o 
   4   2   8       11.77        5.26      4.49 o 
   5   2   8     7866.80     8231.58    148.99 o 
   6   2   8     1969.35     1988.83     40.38 o 
   7   2   8      133.05      133.05      7.45 o 
   8   2   8      355.06      312.82     11.33 o 
   9   2   8     2146.93     2039.28     60.60 o 
  10   2   8      826.34      773.37     27.01 o 
  11   2   8      134.79      128.49     11.33 o 
  12   2   8      168.44      159.89     13.08 o 
 -17   3   8        9.29       18.31      9.40 o 
 -16   3   8       70.77       83.37      9.72 o 
 -15   3   8       52.04       47.24      8.16 o 
 -14   3   8      121.16      126.75      8.57 o 
 -13   3   8        2.93       -0.11      6.01 o 
 -12   3   8        0.78       -2.63      4.39 o 
 -11   3   8        5.06        9.18      3.71 o 
 -10   3   8       60.17       60.12      4.06 o 
  -9   3   8       25.83       29.19      5.73 o 
  -8   3   8        4.15        0.26      2.89 o 
  -7   3   8     1221.35     1321.62     21.10 o 
  -6   3   8      472.22      406.40     11.98 o 
  -5   3   8      153.40      157.59      6.98 o 
  -4   3   8      254.68      214.58      7.91 o 
  -3   3   8      577.14      768.02     17.60 o 
  -2   3   8     1516.63     1727.81     29.02 o 
  -1   3   8       43.02       38.84      3.53 o 
   0   3   8       95.91       94.75      4.35 o 
   1   3   8       61.94       63.28      3.94 o 
   2   3   8      597.71      614.15     12.87 o 
   3   3   8      651.52      723.56     16.79 o 
   4   3   8      339.87      363.20     10.73 o 
   5   3   8      559.26      547.42     14.41 o 
   6   3   8      941.31     1038.17     30.66 o 
   7   3   8      683.45      682.48     42.36 o 
   8   3   8      102.20       92.66      9.54 o 
   9   3   8      300.31      267.87     14.51 o 
  10   3   8       13.32       13.54      7.69 o 
  11   3   8       29.23       16.93      7.78 o 
  12   3   8        2.12        4.29      7.94 o 
 -16   4   8        4.53        3.72      7.87 o 
 -15   4   8       82.51       88.40      9.48 o 
 -14   4   8       36.08       37.40     11.04 o 
 -13   4   8       90.63      106.93      7.46 o 
 -12   4   8       47.74       52.76      5.32 o 
 -11   4   8      242.09      188.96      7.22 o 
 -10   4   8     2542.19     2717.15     41.04 o 
  -9   4   8      295.59      216.87      8.28 o 
  -8   4   8       25.97       32.07      3.63 o 
  -7   4   8      245.09      233.69      6.24 o 
  -6   4   8     6460.10     6823.58    123.86 o 
  -5   4   8     2125.28     2056.47     40.83 o 
  -4   4   8      464.04      518.08     13.74 o 
  -3   4   8       13.59        9.18      4.04 o 
  -2   4   8        5.06        4.33      3.36 o 
  -1   4   8     1035.92     1158.91     20.74 o 
   0   4   8        0.50        4.84      3.12 o 
   1   4   8     2984.43     3098.53     50.40 o 
   2   4   8     1437.64     1405.23     28.70 o 
   3   4   8       36.46       43.76      4.73 o 
   4   4   8      619.16      664.20     16.19 o 
   5   4   8      913.79      805.07     52.75 o 
   6   4   8     1184.36     1164.25     33.42 o 
   7   4   8      372.72      331.99     15.12 o 
   8   4   8      105.67      110.97     10.26 o 
   9   4   8      191.07      175.09     12.19 o 
  10   4   8      475.82      455.56     19.77 o 
  11   4   8        1.84       -3.25     10.60 o 
  12   4   8       20.38       34.66      9.50 o 
 -16   5   8       58.52       48.54      9.34 o 
 -15   5   8       10.19       -4.34     12.66 o 
 -14   5   8      461.08      475.49     22.45 o 
 -13   5   8      561.90      558.83     19.14 o 
 -12   5   8       47.27       53.70      5.44 o 
 -11   5   8       41.91       30.00      7.52 o 
 -10   5   8       74.29       81.30      7.78 o 
  -9   5   8        0.41       -2.90      4.91 o 
  -8   5   8      151.05      118.85      6.70 o 
  -7   5   8      927.08      991.50     19.96 o 
  -6   5   8      286.86      253.10      9.74 o 
  -5   5   8        1.09        3.88      4.61 o 
  -4   5   8      123.43      109.78      6.58 o 
  -3   5   8      111.07      110.93      4.76 o 
  -2   5   8     2111.56     1975.73     33.34 o 
  -1   5   8       32.98       26.76      3.72 o 
   0   5   8     2100.65     2020.86     34.13 o 
   1   5   8       26.74       29.23      3.85 o 
   2   5   8      473.63      419.73     11.51 o 
   3   5   8      475.79      428.97     15.39 o 
   4   5   8     1137.14     1068.45     30.02 o 
   5   5   8       15.11       20.35      6.93 o 
   6   5   8        5.14       -1.41      6.77 o 
   7   5   8        7.28        3.63      6.91 o 
   8   5   8      151.78      164.81     11.90 o 
   9   5   8      147.07      151.40     12.24 o 
  10   5   8       98.12      104.22     12.23 o 
  11   5   8      209.63      228.11     25.37 o 
 -15   6   8        7.50       -6.11      8.76 o 
 -14   6   8      567.74      500.80     18.03 o 
 -13   6   8     1329.54     1297.93     26.95 o 
 -12   6   8      181.06      178.34      8.91 o 
 -11   6   8      290.26      288.20     10.31 o 
 -10   6   8      467.20      443.44     12.87 o 
  -9   6   8      305.64      274.59      9.92 o 
  -8   6   8       52.32       33.36      5.45 o 
  -7   6   8       99.13       83.79      6.21 o 
  -6   6   8       75.07       76.17      6.55 o 
  -5   6   8     1288.17     1346.19     29.27 o 
  -4   6   8        2.18        2.32      4.66 o 
  -3   6   8     1751.35     1725.72     28.97 o 
  -2   6   8      152.79      163.88      4.96 o 
  -1   6   8      339.28      348.78      9.48 o 
   0   6   8        0.19        1.06      3.62 o 
   1   6   8      845.50      889.58     17.45 o 
   2   6   8       52.35       49.09      5.71 o 
   3   6   8       86.47       97.65      7.29 o 
   4   6   8      265.41      289.04     13.32 o 
   5   6   8      426.94      446.12     19.90 o 
   6   6   8      451.98      417.27     17.33 o 
   7   6   8      154.83      169.78     16.74 o 
   8   6   8      164.86      174.92     14.48 o 
   9   6   8       75.70       97.43     11.06 o 
  10   6   8       12.60        9.26      8.13 o 
  11   6   8        5.82       -3.39      8.43 o 
 -15   7   8        7.36        0.67     11.37 o 
 -14   7   8      110.18      113.01      8.85 o 
 -13   7   8       85.85      115.59     11.86 o 
 -12   7   8        0.33       -4.11      6.19 o 
 -11   7   8        3.15        3.44      7.01 o 
 -10   7   8        6.02       11.47      8.51 o 
  -9   7   8      130.37      125.55      8.75 o 
  -8   7   8      210.17      194.41      8.80 o 
  -7   7   8      304.36      265.28      9.55 o 
  -6   7   8      246.63      200.51      9.42 o 
  -5   7   8      608.55      567.65     15.95 o 
  -4   7   8      647.81      607.66     33.03 o 
  -3   7   8     1599.99     1595.24     33.62 o 
  -2   7   8       15.64       12.12      3.16 o 
  -1   7   8      744.35      764.78     12.39 o 
   0   7   8       12.22       20.89      4.03 o 
   1   7   8      247.94      256.63      8.43 o 
   2   7   8      776.70      774.09     19.25 o 
   3   7   8       14.88       13.64      5.88 o 
   4   7   8      612.26      578.37     16.85 o 
   5   7   8      274.44      235.57     15.83 o 
   6   7   8      282.12      265.66     11.82 o 
   7   7   8       13.42       28.07     12.36 o 
   8   7   8      232.58      217.66     13.94 o 
   9   7   8       11.49       11.89      8.93 o 
  10   7   8      221.80      223.25     15.00 o 
 -14   8   8      194.16      213.53     10.80 o 
 -13   8   8      296.10      328.92     12.49 o 
 -12   8   8        0.04       -7.34      5.72 o 
 -11   8   8        2.51       11.72      9.21 o 
 -10   8   8       33.90       24.64      7.11 o 
  -9   8   8      331.95      386.93     14.79 o 
  -8   8   8        0.32       -6.94      6.13 o 
  -7   8   8        3.46       -0.74      5.26 o 
  -6   8   8      265.36      291.75     10.07 o 
  -5   8   8     2333.74     2396.95     48.61 o 
  -4   8   8      227.50      166.36     10.79 o 
  -3   8   8       60.39       51.49      6.25 o 
  -2   8   8      226.15      239.75      9.75 o 
  -1   8   8      979.30     1032.47     23.82 o 
   0   8   8        6.22        4.76      3.32 o 
   1   8   8      468.96      422.78     12.68 o 
   2   8   8       47.82       46.89      6.08 o 
   3   8   8       69.30       82.20      7.57 o 
   4   8   8       56.21       53.48      9.21 o 
   5   8   8      211.04      208.16     13.92 o 
   6   8   8      296.94      350.94     14.00 o 
   7   8   8        3.28        5.76      6.43 o 
   8   8   8        0.15       -3.29      6.66 o 
   9   8   8       66.87       58.53     10.24 o 
 -13   9   8        9.00        3.13      6.51 o 
 -12   9   8        8.33        9.11      6.36 o 
 -11   9   8        1.09       -8.32      8.99 o 
 -10   9   8       44.73       41.92      7.96 o 
  -9   9   8       32.76       33.17      7.71 o 
  -8   9   8       25.06       28.90      7.18 o 
  -7   9   8       17.27       13.19      6.68 o 
  -6   9   8      115.12      139.94      8.21 o 
  -5   9   8      428.86      457.93     35.18 o 
  -4   9   8      210.24      193.18      9.40 o 
  -3   9   8        3.83        6.55      5.00 o 
  -2   9   8        6.21       -1.78      6.19 o 
  -1   9   8       23.29        7.52      9.59 o 
   0   9   8       90.96       79.83      9.07 o 
   1   9   8       36.31       48.25      5.48 o 
   2   9   8      326.34      333.00     12.12 o 
   3   9   8      610.82      573.94     17.79 o 
   4   9   8      528.79      546.64     19.32 o 
   5   9   8      261.33      240.65     11.51 o 
   6   9   8       21.56       32.55      7.42 o 
   7   9   8       96.40       77.15      8.71 o 
   8   9   8        3.61       -0.13      7.42 o 
 -11  10   8       12.61       14.08      9.92 o 
 -10  10   8      210.00      232.05     13.07 o 
  -9  10   8      273.19      232.43     12.61 o 
  -8  10   8       12.55       22.29      7.47 o 
  -7  10   8        1.29        1.12      6.87 o 
  -6  10   8       61.87       49.61      8.24 o 
  -5  10   8       53.14       39.98     17.14 o 
  -4  10   8        1.01       12.28      7.47 o 
  -3  10   8      262.40      252.46     15.00 o 
  -2  10   8      119.23       92.96      9.68 o 
  -1  10   8        0.69       -4.78      7.02 o 
   0  10   8        4.08        1.70      6.71 o 
   1  10   8        4.57       -8.07      7.41 o 
   2  10   8       76.66       69.30      9.69 o 
   3  10   8        0.15       -5.89      7.87 o 
   4  10   8      140.52      137.45      9.83 o 
   5  10   8        0.87       -8.19      6.46 o 
   6  10   8        0.40        6.37      6.89 o 
   7  10   8       27.94       28.00      7.79 o 
  -9  11   8        1.03        5.43      9.09 o 
  -8  11   8      122.26      137.72     14.61 o 
  -7  11   8       60.71       57.89     10.48 o 
  -6  11   8        2.73       12.15      9.15 o 
  -5  11   8        3.81       -3.78     12.20 o 
  -4  11   8      390.38      454.76     36.20 o 
  -3  11   8      611.69      503.84     30.63 o 
  -2  11   8      386.27      395.74     18.06 o 
  -1  11   8        9.20       17.73      8.13 o 
   0  11   8      181.75      195.24     13.03 o 
   1  11   8       56.50       50.69      9.50 o 
   2  11   8       11.39        1.07      7.80 o 
   3  11   8       24.08       12.33     11.61 o 
   4  11   8       41.64       68.11     11.01 o 
   5  11   8        2.37       -2.96      9.04 o 
  -7  12   8        4.27       27.40      9.98 o 
  -6  12   8        1.46      -17.78     16.58 o 
  -5  12   8       45.15       66.56     11.29 o 
  -4  12   8        1.37        7.16      9.65 o 
  -3  12   8      138.12      145.09     21.84 o 
  -2  12   8        0.58        4.46     11.87 o 
  -1  12   8       75.80       95.02     10.86 o 
   0  12   8        3.92       -5.30      7.98 o 
   1  12   8       74.72       99.52     22.33 o 
   2  12   8       14.44       10.81      8.68 o 
 -17   1   9        1.15        7.95      8.31 o 
 -16   1   9        0.01       -1.81      7.56 o 
 -15   1   9       22.25       21.64      6.21 o 
 -14   1   9      857.35      811.35     18.54 o 
 -13   1   9        5.78        6.28      4.16 o 
 -12   1   9      179.93      159.71     17.91 o 
 -11   1   9       21.79       22.18      3.66 o 
 -10   1   9      736.61      738.23     13.64 o 
  -9   1   9     1832.78     1943.16     26.68 o 
  -8   1   9     1072.76     1082.32     15.87 o 
  -7   1   9      999.87     1049.68     19.41 o 
  -6   1   9      490.58      512.24      9.15 o 
  -5   1   9     2652.85     3052.86     49.33 o 
  -4   1   9     1504.14     1493.21     25.56 o 
  -3   1   9       15.10       12.38      2.69 o 
  -2   1   9     1763.93     1947.34     32.42 o 
  -1   1   9     2044.77     2213.97     36.57 o 
   0   1   9     1924.37     1925.52     32.41 o 
   1   1   9     2633.12     2590.77     42.68 o 
   2   1   9     1381.84     1477.52     26.09 o 
   3   1   9       43.23       51.41      4.18 o 
   4   1   9       16.47       11.55      5.01 o 
   5   1   9     3134.25     3064.73     59.62 o 
   6   1   9      604.77      574.75     40.96 o 
   7   1   9       79.63       76.41      6.47 o 
   8   1   9       68.92       68.87      9.12 o 
   9   1   9      330.81      337.35     12.62 o 
  10   1   9       22.20        4.96      7.21 o 
  11   1   9       57.49       54.08      9.22 o 
  12   1   9      145.66      144.21     12.75 o 
 -17   2   9        7.07       -2.81      7.92 o 
 -16   2   9       19.34        5.36      6.81 o 
 -15   2   9       29.36       32.37      6.89 o 
 -14   2   9       12.57       25.47      6.50 o 
 -13   2   9      228.86      196.53      9.42 o 
 -12   2   9      139.16      127.50      6.40 o 
 -11   2   9      460.16      407.42      9.78 o 
 -10   2   9      385.71      327.00     16.98 o 
  -9   2   9      109.56      106.53      4.56 o 
  -8   2   9      426.97      482.89      8.61 o 
  -7   2   9      274.74      208.10      5.21 o 
  -6   2   9      406.44      428.56     12.25 o 
  -5   2   9      719.46      685.33     16.83 o 
  -4   2   9      466.19      441.45     12.02 o 
  -3   2   9     2658.79     2788.15     52.82 o 
  -2   2   9     2704.85     2832.32     45.85 o 
  -1   2   9     1766.77     1913.63     32.15 o 
   0   2   9       54.78       60.06      4.03 o 
   1   2   9      988.07      980.03     21.25 o 
   2   2   9        9.94        5.07      3.12 o 
   3   2   9       53.28       33.21      3.97 o 
   4   2   9       50.43       59.61      4.95 o 
   5   2   9     3265.02     3296.84     63.27 o 
   6   2   9       17.35       14.81      4.87 o 
   7   2   9       10.00        7.24      4.68 o 
   8   2   9      790.15      710.65     24.59 o 
   9   2   9      316.47      325.16     16.21 o 
  10   2   9        0.51       -1.52      7.00 o 
  11   2   9      118.99      128.43     11.89 o 
  12   2   9      208.60      217.76     18.24 o 
 -17   3   9       12.40       28.64      8.57 o 
 -16   3   9       66.00       73.71      9.55 o 
 -15   3   9      136.12      139.48     13.08 o 
 -14   3   9      343.68      387.49     12.85 o 
 -13   3   9      200.95      207.25      9.59 o 
 -12   3   9      143.82      145.03     10.04 o 
 -11   3   9       40.75       46.20      4.89 o 
 -10   3   9      884.98      823.40     19.83 o 
  -9   3   9        5.66        8.70      4.05 o 
  -8   3   9      325.01      332.19      9.63 o 
  -7   3   9     1342.86     1282.37     28.00 o 
  -6   3   9      681.00      606.87     15.87 o 
  -5   3   9       68.42       55.50      5.15 o 
  -4   3   9        2.26       -3.19      3.92 o 
  -3   3   9     4016.17     3916.04     72.69 o 
  -2   3   9     1885.88     1981.56     33.20 o 
  -1   3   9     5456.80     5370.65     97.68 o 
   0   3   9      295.66      299.79     18.67 o 
   1   3   9     5234.02     5705.86     89.83 o 
   2   3   9     2419.06     2341.11     39.36 o 
   3   3   9      226.52      198.63      6.95 o 
   4   3   9      431.51      421.28     12.33 o 
   5   3   9       37.73       35.67      5.81 o 
   6   3   9      863.58      808.92     25.62 o 
   7   3   9       22.89       17.69      8.52 o 
   8   3   9        0.16        3.13      7.44 o 
   9   3   9      146.27      135.82     17.26 o 
  10   3   9      106.62      105.01     10.55 o 
  11   3   9      168.45      178.71     13.33 o 
 -16   4   9        2.89        1.81      8.11 o 
 -15   4   9      236.31      204.11     12.02 o 
 -14   4   9       26.71       26.17      7.53 o 
 -13   4   9      155.55      173.15     10.79 o 
 -12   4   9       53.57       65.19      5.72 o 
 -11   4   9       24.43       25.52      4.89 o 
 -10   4   9        0.31       -2.26      4.01 o 
  -9   4   9      292.00      273.18      9.35 o 
  -8   4   9      442.02      397.86     11.08 o 
  -7   4   9      223.35      231.22      9.60 o 
  -6   4   9      733.85      739.90     18.50 o 
  -5   4   9     1992.92     2130.16     42.46 o 
  -4   4   9      102.64       68.62      5.59 o 
  -3   4   9       47.42       35.21      4.92 o 
  -2   4   9     1352.96     1359.84     27.45 o 
  -1   4   9     1565.53     1637.73     28.29 o 
   0   4   9      560.09      672.62     14.08 o 
   1   4   9     1581.70     1671.98     29.17 o 
   2   4   9     1534.36     1710.64     30.04 o 
   3   4   9      106.96       92.22      5.36 o 
   4   4   9       89.93       94.12      6.25 o 
   5   4   9      863.67      833.36     27.33 o 
   6   4   9      123.81      113.21     24.48 o 
   7   4   9      158.31      139.95     10.67 o 
   8   4   9      724.91      703.94     26.19 o 
   9   4   9      107.44       93.27     10.01 o 
  10   4   9       10.34       14.89      7.99 o 
  11   4   9        0.00        4.85      9.28 o 
 -16   5   9        2.17        1.33      8.27 o 
 -15   5   9      228.44      243.53     13.45 o 
 -14   5   9      329.91      388.21     15.40 o 
 -13   5   9       26.03       41.75     11.07 o 
 -12   5   9      261.83      233.98      8.32 o 
 -11   5   9       93.74       87.86      6.09 o 
 -10   5   9      243.25      247.78     12.49 o 
  -9   5   9      490.26      435.45     16.89 o 
  -8   5   9     1255.56     1302.34     25.23 o 
  -7   5   9      267.82      236.59     10.05 o 
  -6   5   9      307.28      350.47     11.91 o 
  -5   5   9     1373.48     1368.67     29.57 o 
  -4   5   9      594.79      594.13     15.74 o 
  -3   5   9     1288.17     1175.87     25.84 o 
  -2   5   9      475.97      460.20     10.37 o 
  -1   5   9      878.49      839.76     16.49 o 
   0   5   9      887.44      827.33     16.37 o 
   1   5   9      640.87      501.49     11.61 o 
   2   5   9      461.79      486.14     11.54 o 
   3   5   9       22.68       21.88      6.57 o 
   4   5   9        1.52       -8.08      6.12 o 
   5   5   9       25.77       16.65      7.37 o 
   6   5   9      129.44      120.40      9.81 o 
   7   5   9       87.71       77.15     12.93 o 
   8   5   9       70.39       79.77      9.53 o 
   9   5   9      347.43      335.79     18.34 o 
  10   5   9       26.39       17.18      8.63 o 
  11   5   9      171.93      198.85     14.59 o 
 -15   6   9       59.50       86.14      9.93 o 
 -14   6   9       32.34       41.34      7.05 o 
 -13   6   9       35.65       48.77      7.11 o 
 -12   6   9        0.23       -2.36      5.38 o 
 -11   6   9      159.87      216.82     10.50 o 
 -10   6   9        0.61        0.62      7.18 o 
  -9   6   9       32.92       41.83      6.21 o 
  -8   6   9      373.81      352.08     21.86 o 
  -7   6   9      164.16      185.34      8.06 o 
  -6   6   9        4.52        4.14      5.24 o 
  -5   6   9        3.10       -4.67      4.92 o 
  -4   6   9      612.16      674.25     17.56 o 
  -3   6   9      747.94      776.29     23.69 o 
  -2   6   9       44.81       39.26      5.59 o 
  -1   6   9      195.17      216.31      6.98 o 
   0   6   9        3.77        2.27      3.64 o 
   1   6   9     1201.50     1282.50     27.94 o 
   2   6   9       79.09       71.99      6.39 o 
   3   6   9     1629.94     1674.15     43.49 o 
   4   6   9       69.49       86.58      8.86 o 
   5   6   9      453.72      467.39     18.25 o 
   6   6   9       36.45       26.48      8.34 o 
   7   6   9       29.78       28.91      8.25 o 
   8   6   9      164.22      156.04     14.28 o 
   9   6   9       12.50       16.57      8.32 o 
  10   6   9      111.75      104.28     11.14 o 
 -15   7   9      245.56      259.57     14.18 o 
 -14   7   9       64.85       69.43      8.14 o 
 -13   7   9      103.09      143.00      8.80 o 
 -12   7   9       50.78       62.29      7.02 o 
 -11   7   9       11.85       15.69      9.35 o 
 -10   7   9      190.95      150.06      9.82 o 
  -9   7   9      152.19      166.64      8.87 o 
  -8   7   9       76.34       65.63      6.34 o 
  -7   7   9        1.59        0.02      5.19 o 
  -6   7   9      843.49      866.39     23.69 o 
  -5   7   9       36.70       39.38      5.69 o 
  -4   7   9      443.07      374.59     29.72 o 
  -3   7   9       16.08       12.99      5.25 o 
  -2   7   9       24.53       20.24      5.03 o 
  -1   7   9       19.88       25.95      5.23 o 
   0   7   9        1.29        0.57      4.48 o 
   1   7   9      354.21      386.02     12.32 o 
   2   7   9       36.64       35.17      6.02 o 
   3   7   9       38.50       48.14      7.76 o 
   4   7   9       47.03       50.59      8.01 o 
   5   7   9        1.06       -2.86     11.22 o 
   6   7   9      227.69      204.66     12.84 o 
   7   7   9        3.70       -4.55      7.82 o 
   8   7   9      366.36      380.27     17.99 o 
   9   7   9       56.74       64.97     10.42 o 
 -14   8   9       22.86       43.27      7.83 o 
 -13   8   9        4.97        7.62      6.79 o 
 -12   8   9       28.88       35.76      6.76 o 
 -11   8   9       35.78       36.03      7.96 o 
 -10   8   9       13.54       25.08      7.30 o 
  -9   8   9      160.70      150.73     12.97 o 
  -8   8   9      432.69      406.54     12.67 o 
  -7   8   9      126.84      109.11      7.02 o 
  -6   8   9      420.94      332.55     14.28 o 
  -5   8   9       23.02       32.41      6.51 o 
  -4   8   9        1.00        7.84      4.98 o 
  -3   8   9      417.53      418.27     13.50 o 
  -2   8   9       98.82       98.66      7.10 o 
  -1   8   9      178.03      187.50     11.65 o 
   0   8   9       79.91       68.96      8.32 o 
   1   8   9       71.47       62.92      6.78 o 
   2   8   9       48.05       34.53      6.15 o 
   3   8   9      117.03      136.64      8.64 o 
   4   8   9       15.77       21.69     10.42 o 
   5   8   9        9.01       -4.10      7.63 o 
   6   8   9       23.24       27.38     10.49 o 
   7   8   9        1.72       -4.96      7.96 o 
   8   8   9        2.02       -0.66      8.09 o 
 -12   9   9        5.25        7.75      6.66 o 
 -11   9   9       10.65        4.19      7.22 o 
 -10   9   9      149.81      189.70     14.38 o 
  -9   9   9      102.23       82.49      8.96 o 
  -8   9   9       35.88       34.49      7.57 o 
  -7   9   9       91.91       88.48      8.25 o 
  -6   9   9       52.82       66.52      6.38 o 
  -5   9   9      288.08      305.67     14.88 o 
  -4   9   9       32.50       39.16      6.19 o 
  -3   9   9       37.90       20.76      7.32 o 
  -2   9   9        0.18       -5.01      6.66 o 
  -1   9   9       51.86       52.56      8.46 o 
   0   9   9      755.72      731.09     25.06 o 
   1   9   9      533.19      510.67     16.06 o 
   2   9   9       13.76       11.90      6.66 o 
   3   9   9      111.62      107.82     11.32 o 
   4   9   9       46.18       62.72      7.84 o 
   5   9   9       25.57       12.50      6.77 o 
   6   9   9       11.94        9.19      8.16 o 
   7   9   9      318.47      318.17     16.81 o 
 -11  10   9        5.09        7.06      9.24 o 
 -10  10   9       35.84       26.59      7.67 o 
  -9  10   9        0.35      -10.57      7.04 o 
  -8  10   9      224.32      241.66     12.51 o 
  -7  10   9      291.48      288.98     16.80 o 
  -6  10   9       26.85       18.12      6.88 o 
  -5  10   9       82.71       60.69      7.10 o 
  -4  10   9        0.05        1.79      7.37 o 
  -3  10   9        9.81        7.30      7.46 o 
  -2  10   9        0.04        4.53      6.77 o 
  -1  10   9       59.32       70.18      9.18 o 
   0  10   9      129.13      135.91     11.62 o 
   1  10   9       59.44       73.37      9.40 o 
   2  10   9       74.16       66.73     10.14 o 
   3  10   9      172.08      179.24     10.93 o 
   4  10   9        6.87      -10.91     13.86 o 
   5  10   9       34.13       28.48      9.86 o 
   6  10   9        0.55        1.30      7.03 o 
  -9  11   9        0.16       -3.62      7.15 o 
  -8  11   9       72.17       94.73      9.60 o 
  -7  11   9       36.38       44.94      8.02 o 
  -6  11   9        0.47       13.25      8.85 o 
  -5  11   9        8.08       16.86      9.03 o 
  -4  11   9       20.26       19.90     12.07 o 
  -3  11   9       82.96       90.86     10.66 o 
  -2  11   9       68.34       57.89      9.48 o 
  -1  11   9       31.55       24.70      8.28 o 
   0  11   9        0.76        1.16      7.30 o 
   1  11   9      118.69      128.76     11.86 o 
   2  11   9       33.91       40.13      8.82 o 
   3  11   9        6.63        5.72      8.65 o 
   4  11   9        0.02        2.38     11.56 o 
  -6  12   9        1.00        9.37      9.04 o 
  -5  12   9       18.63        9.24      9.74 o 
  -4  12   9        7.89       21.03     10.12 o 
  -3  12   9       15.11       21.35     12.64 o 
  -2  12   9        1.39       35.03     13.21 o 
  -1  12   9        3.61        2.55      8.05 o 
   0  12   9       10.71        6.00      8.25 o 
   1  12   9       39.71       45.10      9.29 o 
 -17   0  10       54.32       54.26     16.63 o 
 -16   0  10       60.01       44.51     17.52 o 
 -15   0  10      125.57      113.17     18.45 o 
 -14   0  10      481.97      477.87     21.17 o 
 -13   0  10      586.01      610.10     16.94 o 
 -12   0  10       63.81       36.22      6.77 o 
 -11   0  10       63.81       68.01      6.33 o 
 -10   0  10        0.03        3.56      4.75 o 
  -9   0  10     1213.53     1172.05     24.77 o 
  -8   0  10      591.16      536.80     11.05 o 
  -7   0  10     6823.69     6412.24    202.72 o 
  -6   0  10      521.21      525.05     16.11 o 
  -5   0  10     7887.59     8114.49    178.12 o 
  -4   0  10      298.85      274.64     10.22 o 
  -3   0  10     6015.21     6603.34    145.65 o 
  -2   0  10      515.36      398.83     13.10 o 
  -1   0  10     1887.27     2387.91     56.00 o 
   0   0  10        3.09        7.70      4.83 o 
   1   0  10     9786.62    10421.50    227.80 o 
   2   0  10      292.82      318.09     12.40 o 
   3   0  10     5636.35     6024.49    135.07 o 
   4   0  10     5772.61     5924.20    133.41 o 
   5   0  10       75.16       52.27      6.83 o 
   6   0  10      433.19      422.16     16.13 o 
   7   0  10      971.95      879.03     26.96 o 
   8   0  10     3927.83     3826.25     91.11 o 
   9   0  10        8.43       17.32     10.03 o 
  10   0  10       39.26       46.34      7.69 o 
  11   0  10       36.23       38.04     13.21 o 
 -17   1  10       17.15       12.78     11.20 o 
 -16   1  10       97.86       91.71      9.49 o 
 -15   1  10       77.87       63.16     20.28 o 
 -14   1  10        6.29       12.50      5.41 o 
 -13   1  10      139.53      140.12      7.63 o 
 -12   1  10      122.73       95.48      5.87 o 
 -11   1  10       95.66       70.90      4.69 o 
 -10   1  10      415.63      411.54     21.58 o 
  -9   1  10       89.85       90.48      3.92 o 
  -8   1  10      205.45      177.50      5.98 o 
  -7   1  10       72.31       89.08      4.37 o 
  -6   1  10     1445.89     1489.43     22.55 o 
  -5   1  10     1011.29      985.60     18.14 o 
  -4   1  10     1904.54     1942.06     32.66 o 
  -3   1  10     2473.37     2695.10     44.04 o 
  -2   1  10      315.18      210.50      6.29 o 
  -1   1  10      805.91      918.43     17.36 o 
   0   1  10      998.81      853.51     16.59 o 
   1   1  10      139.79      127.33      5.66 o 
   2   1  10        0.35        2.61      4.11 o 
   3   1  10     1345.96     1404.15     25.72 o 
   4   1  10      639.36      547.62     20.50 o 
   5   1  10      362.27      342.25     11.88 o 
   6   1  10        0.22       -4.29      3.27 o 
   7   1  10      202.51      199.16     15.33 o 
   8   1  10      185.01      220.11      9.04 o 
   9   1  10        1.40        4.34      7.75 o 
  10   1  10        0.36        1.12      8.34 o 
  11   1  10      291.58      276.12     16.17 o 
 -17   2  10      178.68      182.69     11.96 o 
 -16   2  10      328.20      327.74     12.55 o 
 -15   2  10       79.99      101.11      8.09 o 
 -14   2  10      375.78      356.99     12.07 o 
 -13   2  10      278.37      277.64     10.34 o 
 -12   2  10      230.12      229.92     12.08 o 
 -11   2  10      181.34      182.77      9.79 o 
 -10   2  10       31.34       29.26      3.85 o 
  -9   2  10     1303.79     1184.55     32.33 o 
  -8   2  10      744.99      780.68     15.74 o 
  -7   2  10     2237.53     2424.67     47.96 o 
  -6   2  10      504.76      520.19     14.19 o 
  -5   2  10     1616.59     1537.17     31.85 o 
  -4   2  10      869.71      860.92     19.85 o 
  -3   2  10     1708.58     1508.37     26.15 o 
  -2   2  10      458.39      452.92     10.11 o 
  -1   2  10       47.35       50.10      4.07 o 
   0   2  10      121.44      105.04      5.12 o 
   1   2  10      223.11      180.62     11.29 o 
   2   2  10      914.15      933.51     21.30 o 
   3   2  10        7.34       14.17      4.69 o 
   4   2  10       21.99       12.43      5.11 o 
   5   2  10      183.76      172.47      8.92 o 
   6   2  10      556.32      613.20     14.70 o 
   7   2  10      686.57      738.84     19.48 o 
   8   2  10      150.00      135.19     13.63 o 
   9   2  10       34.96       29.13     11.09 o 
  10   2  10       61.76      108.71     12.72 o 
  11   2  10      214.77      229.87     17.28 o 
 -17   3  10      105.14      118.37     10.82 o 
 -16   3  10      254.59      266.26     11.72 o 
 -15   3  10       76.62       87.16      8.18 o 
 -14   3  10       54.23       56.27      8.75 o 
 -13   3  10       96.17       86.94      7.12 o 
 -12   3  10       48.07       51.27      5.36 o 
 -11   3  10       51.50       48.34      4.97 o 
 -10   3  10       33.91       31.16      4.49 o 
  -9   3  10       58.11       69.18      5.70 o 
  -8   3  10      434.30      473.89     14.33 o 
  -7   3  10      519.25      523.22     14.92 o 
  -6   3  10      401.08      463.76     13.54 o 
  -5   3  10       13.09       18.46      4.63 o 
  -4   3  10        4.91        3.10      4.05 o 
  -3   3  10      183.64      186.12      7.96 o 
  -2   3  10      716.04      660.73     13.44 o 
  -1   3  10       56.85       48.29      3.93 o 
   0   3  10       18.45        8.61      2.92 o 
   1   3  10      122.05      143.40      5.99 o 
   2   3  10     1261.74     1268.01     23.54 o 
   3   3  10       97.32      103.75      5.63 o 
   4   3  10      218.42      171.59      7.14 o 
   5   3  10      673.09      732.38     16.29 o 
   6   3  10       89.21      105.28      9.35 o 
   7   3  10      185.96      173.97     12.05 o 
   8   3  10        1.20        3.76     12.02 o 
   9   3  10       34.47       35.44      8.08 o 
  10   3  10       16.47       15.70      7.89 o 
  11   3  10        8.33        9.92     11.89 o 
 -16   4  10        0.06      -11.48      8.22 o 
 -15   4  10       13.05       16.21      8.01 o 
 -14   4  10        1.96        2.80      6.18 o 
 -13   4  10      100.11       97.17      6.60 o 
 -12   4  10      538.76      492.26     14.80 o 
 -11   4  10      779.93      713.92     15.62 o 
 -10   4  10      132.46      144.78      7.69 o 
  -9   4  10       39.49       23.93      5.24 o 
  -8   4  10      249.50      233.48      8.62 o 
  -7   4  10     1387.55     1332.82     29.61 o 
  -6   4  10      611.42      575.20     15.87 o 
  -5   4  10       36.09       24.96      5.30 o 
  -4   4  10        9.71       -1.51      4.73 o 
  -3   4  10     3298.22     3509.64     66.43 o 
  -2   4  10      150.06      158.21      5.65 o 
  -1   4  10      265.57      291.83     13.47 o 
   0   4  10       65.67       80.26      5.45 o 
   1   4  10      218.50      188.71      7.68 o 
   2   4  10      209.00      195.35      8.21 o 
   3   4  10      566.79      493.18     22.71 o 
   4   4  10       42.55       46.76      6.21 o 
   5   4  10        3.91       -1.65      6.94 o 
   6   4  10      125.30      101.56     16.22 o 
   7   4  10     1775.46     1756.38     49.98 o 
   8   4  10      448.61      459.73     22.08 o 
   9   4  10       48.38       42.68     15.62 o 
  10   4  10      153.53      159.40     12.64 o 
 -16   5  10       98.74      106.90     10.82 o 
 -15   5  10        0.17       12.86      7.99 o 
 -14   5  10       68.53       69.91      8.78 o 
 -13   5  10      393.40      418.77     11.53 o 
 -12   5  10       22.60       22.64      5.22 o 
 -11   5  10        5.36        1.82      6.14 o 
 -10   5  10        7.38       -5.02      5.19 o 
  -9   5  10       39.22       27.74      5.63 o 
  -8   5  10       72.52       75.05      6.37 o 
  -7   5  10       36.95       28.09      6.05 o 
  -6   5  10      165.06      152.91      8.30 o 
  -5   5  10      738.19      718.16     18.40 o 
  -4   5  10      181.68      195.27      8.73 o 
  -3   5  10      217.29      195.28      9.22 o 
  -2   5  10     1017.51     1062.64     67.70 o 
  -1   5  10      430.13      448.70     10.74 o 
   0   5  10       69.72       57.05      4.69 o 
   1   5  10      332.41      333.23      9.27 o 
   2   5  10      101.59       98.76      8.13 o 
   3   5  10       30.23       27.60      5.61 o 
   4   5  10       14.54       29.13      6.13 o 
   5   5  10       56.02       47.20      8.15 o 
   6   5  10      574.04      565.37     21.04 o 
   7   5  10       13.08        6.63      7.37 o 
   8   5  10       42.67       58.52      9.23 o 
   9   5  10        3.91        4.96      7.83 o 
  10   5  10        0.99       -9.56      7.09 o 
 -15   6  10       76.58       88.65     11.92 o 
 -14   6  10        5.07       11.83      6.57 o 
 -13   6  10      111.23      118.71      8.01 o 
 -12   6  10       86.88       72.68      6.87 o 
 -11   6  10       23.50       18.83      5.98 o 
 -10   6  10        0.11       -7.70      5.13 o 
  -9   6  10      296.69      265.66     10.22 o 
  -8   6  10     2257.74     2156.30     38.67 o 
  -7   6  10     1318.89     1228.22     39.06 o 
  -6   6  10      968.06      976.82     23.71 o 
  -5   6  10       14.59       -2.82      8.52 o 
  -4   6  10     3506.70     3606.57     69.10 o 
  -3   6  10      960.56      988.19     28.84 o 
  -2   6  10      847.01      836.26     20.36 o 
  -1   6  10        5.63       -3.76      4.55 o 
   0   6  10      373.84      337.99     19.94 o 
   1   6  10      132.34      133.28      7.41 o 
   2   6  10      201.51      161.40      8.20 o 
   3   6  10      975.73      959.88     23.53 o 
   4   6  10       72.17       68.30      8.56 o 
   5   6  10      728.87      791.22     25.84 o 
   6   6  10      109.86       95.93     10.12 o 
   7   6  10      314.32      303.90     15.70 o 
   8   6  10      292.52      294.34     15.99 o 
   9   6  10       75.94       77.79     10.26 o 
 -14   7  10      275.33      272.99     11.38 o 
 -13   7  10       88.18       87.94      7.93 o 
 -12   7  10       39.05       28.47      6.39 o 
 -11   7  10        6.46        0.40      6.71 o 
 -10   7  10        1.72        1.35      5.53 o 
  -9   7  10       49.84       25.74      5.92 o 
  -8   7  10      310.56      297.01     10.69 o 
  -7   7  10      146.37      147.40      9.03 o 
  -6   7  10       27.24       14.85      5.34 o 
  -5   7  10        0.33       -4.46      4.94 o 
  -4   7  10      316.72      297.31     13.97 o 
  -3   7  10      202.12      192.60      9.10 o 
  -2   7  10      290.03      247.01     21.93 o 
  -1   7  10       41.23       31.76      5.70 o 
   0   7  10      315.34      245.49     12.88 o 
   1   7  10       36.08       29.93      7.47 o 
   2   7  10      291.89      284.28     10.88 o 
   3   7  10      141.26      117.87     10.23 o 
   4   7  10      872.21      901.42     28.05 o 
   5   7  10      273.56      266.62     14.16 o 
   6   7  10      109.10      126.56     10.94 o 
   7   7  10        1.21        1.49      7.66 o 
   8   7  10        9.27        1.07      7.97 o 
   9   7  10       20.32       23.18      9.25 o 
 -13   8  10       64.45       63.43      7.73 o 
 -12   8  10       22.48       21.64      6.70 o 
 -11   8  10      102.68       93.87      9.65 o 
 -10   8  10        3.34       -5.81      7.29 o 
  -9   8  10       47.89       31.50      7.33 o 
  -8   8  10      185.47      248.50      9.98 o 
  -7   8  10      172.39      155.65      8.20 o 
  -6   8  10       20.49        0.96      5.40 o 
  -5   8  10      235.07      229.33     13.48 o 
  -4   8  10       75.62       60.51      6.90 o 
  -3   8  10       69.77       59.17      6.56 o 
  -2   8  10        3.49       -0.87      6.01 o 
  -1   8  10       19.48       30.01      7.45 o 
   0   8  10      201.08      192.87     12.29 o 
   1   8  10      261.21      230.08     13.34 o 
   2   8  10       80.34       68.07      9.09 o 
   3   8  10      268.54      276.14     15.17 o 
   4   8  10        0.34        2.88      7.16 o 
   5   8  10      519.20      502.09     19.93 o 
   6   8  10       20.39       30.93      8.92 o 
   7   8  10       48.08       50.35      9.49 o 
   8   8  10        8.10       -0.79      8.44 o 
 -12   9  10      148.09      192.20     15.96 o 
 -11   9  10      132.57      110.53     10.45 o 
 -10   9  10       13.27       13.65      9.47 o 
  -9   9  10       77.91       95.40     13.52 o 
  -8   9  10      171.00      177.45     11.03 o 
  -7   9  10        6.38        2.69      5.60 o 
  -6   9  10      320.07      316.94     12.79 o 
  -5   9  10      270.11      274.27     14.50 o 
  -4   9  10      178.63      191.06     12.05 o 
  -3   9  10       52.80       23.00      7.85 o 
  -2   9  10       23.55       30.93      7.69 o 
  -1   9  10        8.08       -1.63      7.18 o 
   0   9  10       64.53       69.09     10.70 o 
   1   9  10        1.83       -2.83      6.68 o 
   2   9  10      110.50      126.39     11.25 o 
   3   9  10       95.15       70.68      9.88 o 
   4   9  10       31.62       36.38      9.52 o 
   5   9  10        3.08      -10.36     10.73 o 
   6   9  10       53.16       70.81     10.59 o 
 -11  10  10       35.81       43.67      8.54 o 
 -10  10  10        7.98       13.69      7.57 o 
  -9  10  10       50.11       62.83      8.77 o 
  -8  10  10      121.00      123.68     10.43 o 
  -7  10  10      284.84      316.47     13.78 o 
  -6  10  10        1.51       -6.94      6.18 o 
  -5  10  10       10.36       -2.23      7.46 o 
  -4  10  10       38.15       61.04      9.49 o 
  -3  10  10      430.35      474.96     20.16 o 
  -2  10  10       98.93       77.60      9.36 o 
  -1  10  10       60.09       61.48      9.02 o 
   0  10  10        9.67       11.04      7.52 o 
   1  10  10      547.96      560.68     22.39 o 
   2  10  10        2.16        4.61      7.53 o 
   3  10  10      282.64      282.55     16.20 o 
   4  10  10       39.26       37.29      9.50 o 
   5  10  10       47.05       25.96     13.68 o 
  -9  11  10       17.19       22.39     14.44 o 
  -8  11  10        0.01       -0.02      7.18 o 
  -7  11  10        4.38        6.37      8.60 o 
  -6  11  10       18.96       23.40     13.97 o 
  -5  11  10       15.72        4.02      8.71 o 
  -4  11  10       80.73       67.78     14.56 o 
  -3  11  10      179.66      204.19     16.06 o 
  -2  11  10        0.82       -6.06      7.27 o 
  -1  11  10       21.81       26.81      8.75 o 
   0  11  10        8.14        3.66      8.71 o 
   1  11  10      314.88      284.40     16.50 o 
   2  11  10      200.29      157.56     12.74 o 
   3  11  10      142.16      159.95     13.50 o 
  -4  12  10       38.41       51.52     10.52 o 
  -3  12  10        0.62      -12.38     12.33 o 
  -2  12  10        5.65       -3.06     11.69 o 
  -1  12  10       17.85       17.22      8.62 o 
 -17   1  11       15.37       14.61     11.26 o 
 -16   1  11      172.30      161.31     25.21 o 
 -15   1  11        1.19        8.35      9.29 o 
 -14   1  11       27.59       20.53      6.31 o 
 -13   1  11       57.56       48.19      6.69 o 
 -12   1  11     1694.57     1713.76     31.73 o 
 -11   1  11      851.16      824.12     17.86 o 
 -10   1  11       28.38       24.34      3.51 o 
  -9   1  11      291.06      233.29      6.50 o 
  -8   1  11      486.81      450.19     13.41 o 
  -7   1  11      429.95      392.44      9.36 o 
  -6   1  11      366.34      426.47     12.43 o 
  -5   1  11       90.69       79.16      4.22 o 
  -4   1  11     4727.63     4739.96     75.29 o 
  -3   1  11      778.97      791.07     15.53 o 
  -2   1  11        1.22       14.59      3.51 o 
  -1   1  11     1142.48     1148.39     21.23 o 
   0   1  11      204.77      218.65      7.18 o 
   1   1  11      890.55      998.69     19.40 o 
   2   1  11      567.39      619.57     13.93 o 
   3   1  11      110.18      102.31      5.98 o 
   4   1  11       49.80       46.46      4.98 o 
   5   1  11      417.29      396.34     13.16 o 
   6   1  11      237.00      220.42     10.00 o 
   7   1  11     1033.85     1051.27     25.99 o 
   8   1  11      471.79      489.94     13.57 o 
   9   1  11       22.94       35.29      6.47 o 
  10   1  11       46.37       53.95      7.68 o 
 -17   2  11        0.01       -5.40      9.92 o 
 -16   2  11      201.86      199.35     11.99 o 
 -15   2  11      127.96      119.49      8.13 o 
 -14   2  11       28.81       33.93      7.03 o 
 -13   2  11      150.04      137.76      9.81 o 
 -12   2  11       84.40       77.97      7.14 o 
 -11   2  11      107.76       98.71      5.62 o 
 -10   2  11        3.43        0.56      3.65 o 
  -9   2  11      167.97      144.44      6.94 o 
  -8   2  11       94.90       83.98      5.09 o 
  -7   2  11        1.92        5.30      4.95 o 
  -6   2  11     2442.11     2430.53     48.03 o 
  -5   2  11        9.22       12.63      6.45 o 
  -4   2  11       26.90       11.91      4.52 o 
  -3   2  11      518.12      518.34     11.20 o 
  -2   2  11     2612.51     2595.28     43.03 o 
  -1   2  11        2.04        2.26      3.44 o 
   0   2  11      135.11      132.06      5.83 o 
   1   2  11       64.08       56.21      4.64 o 
   2   2  11      776.71      786.40     20.26 o 
   3   2  11      869.46      842.76     28.11 o 
   4   2  11       25.33       19.16      4.62 o 
   5   2  11       15.81       18.42      4.78 o 
   6   2  11      891.70      896.33     19.49 o 
   7   2  11       21.31       17.40      6.67 o 
   8   2  11       14.08        6.24      5.98 o 
   9   2  11       24.43       17.62      6.24 o 
  10   2  11      152.20      192.71     11.15 o 
 -16   3  11      446.41      464.68     14.94 o 
 -15   3  11      121.40      136.22     13.25 o 
 -14   3  11      193.04      211.81     12.14 o 
 -13   3  11        4.45       10.83      5.61 o 
 -12   3  11     1064.41     1005.38     18.80 o 
 -11   3  11      329.02      301.97      8.80 o 
 -10   3  11       49.61       27.66      6.75 o 
  -9   3  11      255.84      294.89      9.67 o 
  -8   3  11      270.95      271.59     15.56 o 
  -7   3  11     1348.30     1292.75     28.76 o 
  -6   3  11     1066.55     1153.72     26.05 o 
  -5   3  11       21.45       11.74      4.93 o 
  -4   3  11      369.02      337.22     12.09 o 
  -3   3  11     3621.16     3857.62     72.56 o 
  -2   3  11      509.47      432.85     10.21 o 
  -1   3  11      512.53      562.00     15.51 o 
   0   3  11      101.01       79.07      5.66 o 
   1   3  11     1578.42     1622.96     29.06 o 
   2   3  11     2105.67     2104.77     36.59 o 
   3   3  11      449.81      407.88     12.74 o 
   4   3  11      370.61      381.54     10.80 o 
   5   3  11       55.48       70.03      7.11 o 
   6   3  11     1343.99     1393.06     32.19 o 
   7   3  11     1351.18     1348.77     35.26 o 
   8   3  11       16.11       19.73      7.49 o 
   9   3  11       46.96       43.95      8.69 o 
  10   3  11       31.08       40.09      8.75 o 
 -16   4  11        3.25        5.30      8.84 o 
 -15   4  11        1.34       13.29      7.58 o 
 -14   4  11       45.21       44.69      6.97 o 
 -13   4  11       34.19       26.14      5.37 o 
 -12   4  11        0.00        5.87      4.66 o 
 -11   4  11        9.13       14.18      4.69 o 
 -10   4  11       30.06       45.95      5.94 o 
  -9   4  11     1564.36     1545.57     29.27 o 
  -8   4  11       12.51       16.91      6.08 o 
  -7   4  11      301.67      276.06     10.88 o 
  -6   4  11       28.15       28.54      6.10 o 
  -5   4  11      624.44      640.88     17.10 o 
  -4   4  11      128.48       94.57      6.61 o 
  -3   4  11       58.74       41.19      5.45 o 
  -2   4  11        0.83        7.50      6.70 o 
  -1   4  11     1628.97     1652.95     33.68 o 
   0   4  11       36.06       28.15      4.24 o 
   1   4  11      748.11      772.78     16.28 o 
   2   4  11      790.47      816.04     17.22 o 
   3   4  11      417.24      378.48     10.75 o 
   4   4  11     1598.31     1628.29     35.50 o 
   5   4  11      488.98      448.65     35.36 o 
   6   4  11       92.01      102.45      8.17 o 
   7   4  11       40.30       44.45      8.34 o 
   8   4  11       33.38       33.84      8.78 o 
   9   4  11        3.88       10.57      9.51 o 
  10   4  11      131.36      116.79     12.16 o 
 -16   5  11       55.92       56.23     10.00 o 
 -15   5  11       27.10       30.79      8.52 o 
 -14   5  11       18.74       31.82      6.60 o 
 -13   5  11      113.23      129.69      7.14 o 
 -12   5  11      112.87      102.14      6.52 o 
 -11   5  11      308.36      386.92     14.61 o 
 -10   5  11      100.36       82.06      8.78 o 
  -9   5  11      419.68      365.30     11.73 o 
  -8   5  11     1435.47     1306.01     30.19 o 
  -7   5  11      106.41       72.50      7.07 o 
  -6   5  11        0.08      -11.33      7.55 o 
  -5   5  11       19.83       40.77      6.29 o 
  -4   5  11     1049.64     1049.45     24.48 o 
  -3   5  11      145.39      108.09      7.20 o 
  -2   5  11      148.60      130.54     17.86 o 
  -1   5  11     1209.72     1105.08     25.27 o 
   0   5  11       41.08       68.69      8.02 o 
   1   5  11       11.50        7.58      4.85 o 
   2   5  11       92.84       80.37     10.94 o 
   3   5  11      834.10      878.07     22.04 o 
   4   5  11       67.38       69.67      7.06 o 
   5   5  11       13.88        7.41      6.06 o 
   6   5  11       22.52       25.60      7.53 o 
   7   5  11      421.49      415.27     18.52 o 
   8   5  11      217.22      203.45     13.58 o 
   9   5  11       83.04       87.80     10.79 o 
 -15   6  11       12.90        5.34      9.07 o 
 -14   6  11       75.06       94.07      9.42 o 
 -13   6  11        7.38       12.93      5.84 o 
 -12   6  11       24.47       24.47      5.83 o 
 -11   6  11        1.55       -2.94      5.78 o 
 -10   6  11      329.38      332.53     14.33 o 
  -9   6  11      106.50      128.44      7.82 o 
  -8   6  11       17.73       23.48      6.59 o 
  -7   6  11        2.98       -3.50      6.78 o 
  -6   6  11      559.23      541.20     33.58 o 
  -5   6  11        8.87        5.71      8.60 o 
  -4   6  11        6.45        1.48      7.35 o 
  -3   6  11      426.62      406.75     16.31 o 
  -2   6  11      399.75      272.70     15.90 o 
  -1   6  11        8.33        7.94      5.20 o 
   0   6  11       61.13       52.49      6.33 o 
   1   6  11       17.50       10.71      6.63 o 
   2   6  11      408.54      453.48     14.16 o 
   3   6  11       26.87       22.04      6.97 o 
   4   6  11      180.08      156.79      9.23 o 
   5   6  11      203.83      201.27     17.81 o 
   6   6  11       42.49       56.33      8.91 o 
   7   6  11       26.98       26.24      8.43 o 
   8   6  11      197.66      217.03     14.03 o 
   9   6  11       33.62       29.51      8.95 o 
 -14   7  11      109.63      122.87      8.59 o 
 -13   7  11       49.27       53.02      6.91 o 
 -12   7  11      202.84      265.83     16.56 o 
 -11   7  11      190.16      131.58      9.75 o 
 -10   7  11        1.23        0.78      5.49 o 
  -9   7  11       11.96       12.16      5.88 o 
  -8   7  11     1403.05     1468.29     58.21 o 
  -7   7  11      720.26      581.37     32.83 o 
  -6   7  11       58.23       49.95      6.66 o 
  -5   7  11      284.93      227.03     16.47 o 
  -4   7  11      661.39      713.48     23.76 o 
  -3   7  11      129.57      130.38      8.08 o 
  -2   7  11      254.08      267.31     10.92 o 
  -1   7  11      996.92      922.20     28.80 o 
   0   7  11        3.81       -0.24      6.37 o 
   1   7  11       39.30       25.48      7.75 o 
   2   7  11       89.38       78.64      9.31 o 
   3   7  11      245.70      209.81     36.61 o 
   4   7  11       45.07       65.98      9.20 o 
   5   7  11      358.02      355.26     13.83 o 
   6   7  11      224.27      271.50     21.97 o 
   7   7  11      234.75      219.50     14.05 o 
   8   7  11       63.09       51.09      9.27 o 
 -13   8  11       76.13       68.19      9.84 o 
 -12   8  11      175.37      219.16     15.84 o 
 -11   8  11       60.06       59.30      8.25 o 
 -10   8  11        1.16        9.58      7.75 o 
  -9   8  11       41.94       60.19      7.06 o 
  -8   8  11       16.54       14.22      8.31 o 
  -7   8  11        6.83       -5.37     11.54 o 
  -6   8  11       86.84       89.83      7.75 o 
  -5   8  11       69.56       58.18      6.86 o 
  -4   8  11      376.61      310.28     12.11 o 
  -3   8  11       43.85       54.24      6.73 o 
  -2   8  11      935.08      941.28     29.64 o 
  -1   8  11      190.65      174.00     11.80 o 
   0   8  11      172.28      168.77     12.10 o 
   1   8  11        2.62       -1.04      6.72 o 
   2   8  11       89.10       86.87      9.97 o 
   3   8  11       10.19       15.21      8.21 o 
   4   8  11        3.77        8.17      8.13 o 
   5   8  11       44.37       30.65      9.23 o 
   6   8  11      284.62      308.72     16.17 o 
   7   8  11       22.18       29.20      8.92 o 
 -12   9  11      128.12      126.84     11.09 o 
 -11   9  11       34.44       33.93      8.78 o 
 -10   9  11       63.85       77.89      9.91 o 
  -9   9  11       26.45       36.98     10.49 o 
  -8   9  11      154.76      137.84      9.90 o 
  -7   9  11       11.38       10.59      5.79 o 
  -6   9  11      235.72      254.61     14.60 o 
  -5   9  11       16.69       17.43      5.80 o 
  -4   9  11       30.60       27.59      8.26 o 
  -3   9  11      162.24      165.40     11.85 o 
  -2   9  11      166.94      160.13     11.69 o 
  -1   9  11        7.86        7.33      7.66 o 
   0   9  11       49.22       52.09      9.05 o 
   1   9  11       58.48       65.17      9.36 o 
   2   9  11       12.62       18.95      7.77 o 
   3   9  11       68.34       67.95     10.02 o 
   4   9  11       50.78       49.22      9.54 o 
   5   9  11        0.96       -6.56      7.82 o 
 -10  10  11       38.49       33.97      7.94 o 
  -9  10  11       26.80       13.83      9.26 o 
  -8  10  11        2.30        2.27      7.28 o 
  -7  10  11        0.03       -9.89      6.60 o 
  -6  10  11       20.55       15.21      5.77 o 
  -5  10  11        1.16        6.09      7.97 o 
  -4  10  11      178.11      144.64     12.20 o 
  -3  10  11       38.45       50.20      9.45 o 
  -2  10  11      229.91      193.26     13.35 o 
  -1  10  11      262.11      216.17     14.20 o 
   0  10  11        2.34       -7.75     11.06 o 
   1  10  11       43.68       68.54     10.11 o 
   2  10  11       15.79       15.96      8.43 o 
   3  10  11        2.73        6.85      8.25 o 
   4  10  11       75.28       77.88     10.78 o 
  -8  11  11      134.98      150.47     11.08 o 
  -7  11  11       11.78        6.73      8.93 o 
  -6  11  11      110.28      123.80     13.26 o 
  -5  11  11       72.79       58.25     14.20 o 
  -4  11  11      130.71      130.14     17.00 o 
  -3  11  11       30.54       47.31      9.60 o 
  -2  11  11        0.52       10.54      7.96 o 
  -1  11  11       76.63       64.46      9.92 o 
   0  11  11        0.26       -1.56      7.47 o 
   1  11  11        0.00       -0.18      8.26 o 
 -17   0  12      850.69      845.29     45.34 o 
 -16   0  12      482.27      452.59     31.56 o 
 -15   0  12       12.80       -1.04     13.47 o 
 -14   0  12       57.13       34.56     15.96 o 
 -13   0  12      138.60      159.66     20.21 o 
 -12   0  12     1405.08     1348.15     56.48 o 
 -11   0  12      160.39      175.60     11.05 o 
 -10   0  12      215.96      249.51     15.78 o 
  -9   0  12       76.66       70.90     23.03 o 
  -8   0  12      886.66      856.90     25.15 o 
  -7   0  12      730.37      621.10     18.82 o 
  -6   0  12      117.36       74.61      6.71 o 
  -5   0  12       58.93       40.53     12.85 o 
  -4   0  12      953.74      908.79     24.91 o 
  -3   0  12     4139.54     4143.77     94.23 o 
  -2   0  12      545.86      418.88     14.42 o 
  -1   0  12     2829.18     2938.77     91.85 o 
   0   0  12      547.48      500.57     16.84 o 
   1   0  12      354.04      327.57     13.37 o 
   2   0  12     1612.21     1703.96     43.77 o 
   3   0  12     2551.65     2537.01     61.89 o 
   4   0  12     1924.58     1962.47     50.03 o 
   5   0  12      676.53      661.60     56.67 o 
   6   0  12       95.05      129.02     10.25 o 
   7   0  12      429.65      384.71     16.96 o 
   8   0  12      221.53      209.85     12.79 o 
   9   0  12      213.34      259.90     30.19 o 
  10   0  12       79.83      116.49     17.41 o 
 -17   1  12       33.39       38.06     11.91 o 
 -16   1  12       37.89       34.75     10.95 o 
 -15   1  12        8.16        9.65      9.78 o 
 -14   1  12      127.17      127.03     13.25 o 
 -13   1  12        5.50        9.93      7.02 o 
 -12   1  12      113.15       99.73      9.09 o 
 -11   1  12       15.90       17.58      5.05 o 
 -10   1  12       78.44       59.61      4.60 o 
  -9   1  12        4.94        7.39      5.33 o 
  -8   1  12      170.11      157.50      8.04 o 
  -7   1  12        3.18       -7.05      4.70 o 
  -6   1  12      159.24      199.24      8.63 o 
  -5   1  12      140.47      138.35      7.46 o 
  -4   1  12      441.85      450.54     10.39 o 
  -3   1  12       59.40       65.89      4.28 o 
  -2   1  12      107.32      124.01      5.56 o 
  -1   1  12      142.62      151.38      6.14 o 
   0   1  12       39.51       38.38      4.36 o 
   1   1  12      699.77      640.34     14.36 o 
   2   1  12      242.27      191.64      7.51 o 
   3   1  12      384.08      381.74     10.82 o 
   4   1  12      211.38      187.21      8.39 o 
   5   1  12      848.28      802.75     18.00 o 
   6   1  12      316.94      276.19     11.58 o 
   7   1  12        0.79        3.83      4.17 o 
   8   1  12        6.41        3.24      5.86 o 
   9   1  12      514.15      543.83     22.19 o 
  10   1  12       57.04       82.02      8.35 o 
 -17   2  12      102.29       94.01     13.63 o 
 -16   2  12      282.73      268.11     18.20 o 
 -15   2  12       36.88       46.09     11.04 o 
 -14   2  12        4.77       17.08      5.82 o 
 -13   2  12       65.45       52.04      6.18 o 
 -12   2  12      277.75      248.91     10.93 o 
 -11   2  12      562.65      603.40     12.78 o 
 -10   2  12       60.96       63.53      4.95 o 
  -9   2  12        0.33       -7.29      5.25 o 
  -8   2  12       21.82       16.14      5.64 o 
  -7   2  12      129.63      110.66     10.45 o 
  -6   2  12       14.73       20.71      8.58 o 
  -5   2  12      378.15      303.31     10.63 o 
  -4   2  12      434.60      385.37     12.09 o 
  -3   2  12      515.48      396.23     12.10 o 
  -2   2  12      161.62      130.90      5.56 o 
  -1   2  12      700.46      568.11     12.78 o 
   0   2  12      176.73      164.99      6.63 o 
   1   2  12       68.08       81.61      5.39 o 
   2   2  12        0.29        1.72      4.17 o 
   3   2  12      653.25      667.10     17.88 o 
   4   2  12       16.26       30.85      5.14 o 
   5   2  12      989.84      991.10     21.07 o 
   6   2  12      336.60      340.96     12.54 o 
   7   2  12       90.54       91.77      7.89 o 
   8   2  12      278.46      291.23     12.68 o 
   9   2  12       55.67       44.13      7.65 o 
  10   2  12      182.28      203.76     12.97 o 
 -16   3  12       12.37       26.04      8.12 o 
 -15   3  12        0.04       -7.82      6.81 o 
 -14   3  12        4.30        3.98      6.18 o 
 -13   3  12       31.67        8.04      5.57 o 
 -12   3  12        6.02        5.02      3.70 o 
 -11   3  12       57.78       38.74     12.62 o 
 -10   3  12      564.50      570.32     14.64 o 
  -9   3  12       27.26       11.43     10.65 o 
  -8   3  12        1.36        7.11      6.31 o 
  -7   3  12       73.59       83.22      7.09 o 
  -6   3  12       30.42       33.84      5.92 o 
  -5   3  12        7.20        7.05      4.92 o 
  -4   3  12      149.25      186.92      8.54 o 
  -3   3  12      162.74      186.43      9.86 o 
  -2   3  12      640.02      728.58     18.52 o 
  -1   3  12      419.69      417.51     11.39 o 
   0   3  12      662.86      648.69     16.48 o 
   1   3  12      184.45      156.46     19.52 o 
   2   3  12        1.76        8.33      4.53 o 
   3   3  12       64.74       59.77      5.51 o 
   4   3  12       64.25       60.77      5.66 o 
   5   3  12      661.64      618.62     17.99 o 
   6   3  12        0.14       -2.31      5.76 o 
   7   3  12      112.42      137.25      9.28 o 
   8   3  12       23.76       33.88      9.63 o 
   9   3  12        1.14        4.49      6.52 o 
 -16   4  12      142.79      178.52     16.28 o 
 -15   4  12      126.15      147.59      9.22 o 
 -14   4  12       12.84       15.35      6.52 o 
 -13   4  12      103.19      125.70      6.95 o 
 -12   4  12      239.66      278.23      8.93 o 
 -11   4  12       16.18       10.45      7.04 o 
 -10   4  12       19.29       14.54      5.53 o 
  -9   4  12       34.22       41.35      7.44 o 
  -8   4  12       25.66       16.71      6.40 o 
  -7   4  12       45.29       34.44      6.41 o 
  -6   4  12     2598.50     2563.60     51.42 o 
  -5   4  12      568.50      599.16     16.68 o 
  -4   4  12       16.71       16.09      5.22 o 
  -3   4  12       44.49       53.59      8.91 o 
  -2   4  12     1153.36     1117.39     25.70 o 
  -1   4  12      398.02      290.50     19.59 o 
   0   4  12        0.02        4.97      4.85 o 
   1   4  12       39.44       15.05      4.54 o 
   2   4  12      292.97      272.52      9.10 o 
   3   4  12      118.99      105.11      7.57 o 
   4   4  12      611.24      591.51     17.34 o 
   5   4  12       99.17       87.37      7.81 o 
   6   4  12        0.27        5.33      6.11 o 
   7   4  12       32.97       41.83      6.92 o 
   8   4  12        0.57        1.45      6.14 o 
   9   4  12       17.80       29.30      7.67 o 
 -15   5  12        4.71        5.26      9.92 o 
 -14   5  12       15.54       17.76      5.80 o 
 -13   5  12       28.48       38.42      5.76 o 
 -12   5  12        0.20        0.35      4.59 o 
 -11   5  12       12.15       15.96      5.99 o 
 -10   5  12       66.78       80.53      7.02 o 
  -9   5  12      345.49      306.17     20.23 o 
  -8   5  12      599.38      607.92     31.19 o 
  -7   5  12       44.31       25.47      6.34 o 
  -6   5  12       63.08       66.36      7.21 o 
  -5   5  12      182.21      176.19     10.33 o 
  -4   5  12      441.38      446.17     15.63 o 
  -3   5  12       40.89       31.00      5.85 o 
  -2   5  12        2.35        2.99      4.65 o 
  -1   5  12       63.36       62.48      6.55 o 
   0   5  12      152.66      137.40      8.09 o 
   1   5  12      135.87      155.07      8.59 o 
   2   5  12       52.79       40.27      7.46 o 
   3   5  12        0.17       -6.84      5.52 o 
   4   5  12      601.16      660.35     18.92 o 
   5   5  12       10.07        5.30      6.39 o 
   6   5  12       23.10       18.52      6.72 o 
   7   5  12       53.87       70.89      8.05 o 
   8   5  12      128.00      151.34     10.28 o 
 -15   6  12        1.83       -2.56      6.40 o 
 -14   6  12       15.53       14.10      6.65 o 
 -13   6  12      118.68      144.35      8.35 o 
 -12   6  12      233.79      268.04     13.19 o 
 -11   6  12        3.96       -1.33      5.49 o 
 -10   6  12       51.12       52.59      6.58 o 
  -9   6  12       15.11       10.72      5.56 o 
  -8   6  12      484.88      464.90     17.58 o 
  -7   6  12        4.58        2.19      6.05 o 
  -6   6  12      394.60      437.12     14.57 o 
  -5   6  12       42.40       43.84      6.44 o 
  -4   6  12       37.70       40.97      6.40 o 
  -3   6  12       43.72       20.79      7.91 o 
  -2   6  12      261.99      263.54     11.05 o 
  -1   6  12     1752.78     1726.09     38.65 o 
   0   6  12      121.49      107.35      9.67 o 
   1   6  12       15.18       -1.86      6.63 o 
   2   6  12      262.44      257.43     14.25 o 
   3   6  12      788.89      710.16     25.30 o 
   4   6  12      306.28      332.40     23.30 o 
   5   6  12       82.51       68.10      7.78 o 
   6   6  12        4.11        9.84      6.68 o 
   7   6  12       52.17       51.60      7.69 o 
   8   6  12        8.96       25.70      7.41 o 
 -14   7  12      107.43      107.20      8.55 o 
 -13   7  12        0.98       -6.19      6.23 o 
 -12   7  12        5.20       16.90      7.28 o 
 -11   7  12       10.21        7.81      6.03 o 
 -10   7  12       11.31        5.66      5.78 o 
  -9   7  12       42.97       51.96      6.66 o 
  -8   7  12       37.59       33.24      7.00 o 
  -7   7  12      203.95      202.00     10.35 o 
  -6   7  12       26.71       20.09      6.00 o 
  -5   7  12      171.37      152.10      9.18 o 
  -4   7  12       10.38       13.43      7.07 o 
  -3   7  12        0.02       -1.78      5.77 o 
  -2   7  12      783.66      791.85     21.14 o 
  -1   7  12       56.61       54.82      9.74 o 
   0   7  12       50.04       50.71      8.50 o 
   1   7  12        3.21        3.83      7.25 o 
   2   7  12      142.41       94.76     10.11 o 
   3   7  12       89.92       78.11     10.03 o 
   4   7  12       59.28       53.93      9.64 o 
   5   7  12      126.91      152.54     16.40 o 
   6   7  12      139.21      133.04      9.82 o 
   7   7  12       75.33       84.91      8.68 o 
 -13   8  12       83.67       80.81      8.02 o 
 -12   8  12      246.47      271.79     14.05 o 
 -11   8  12      126.55      137.19     10.51 o 
 -10   8  12      122.47      142.40     10.66 o 
  -9   8  12      186.16      174.40      9.17 o 
  -8   8  12       47.65       47.36      7.29 o 
  -7   8  12       14.00       10.19      6.44 o 
  -6   8  12      131.03      123.91     11.37 o 
  -5   8  12      527.90      417.00     41.94 o 
  -4   8  12      375.14      339.00     14.02 o 
  -3   8  12        0.06       -1.74      6.96 o 
  -2   8  12       94.26       90.18     10.62 o 
  -1   8  12       97.59      131.28     10.83 o 
   0   8  12      255.83      219.31     13.59 o 
   1   8  12       14.90        8.68      7.74 o 
   2   8  12      139.22      139.68     11.85 o 
   3   8  12      248.57      274.06     15.77 o 
   4   8  12      143.74      133.12     12.47 o 
   5   8  12       44.99       38.09      9.31 o 
   6   8  12        0.03        4.67      8.55 o 
 -11   9  12      233.46      274.91     19.71 o 
 -10   9  12       90.57       67.57      9.12 o 
  -9   9  12        4.05        1.96      6.92 o 
  -8   9  12       50.67       27.37      6.70 o 
  -7   9  12       55.49       52.89      7.98 o 
  -6   9  12       37.98       25.64      7.32 o 
  -5   9  12      254.26      231.07     13.26 o 
  -4   9  12       72.35      113.02     11.26 o 
  -3   9  12       14.89       25.15      8.26 o 
  -2   9  12        3.44        0.16      7.07 o 
  -1   9  12       61.53       70.46      9.60 o 
   0   9  12      240.92      188.57     31.61 o 
   1   9  12      161.42      147.39     12.48 o 
   2   9  12      135.14      105.54     11.45 o 
   3   9  12      138.38      155.48     12.76 o 
   4   9  12       13.15        3.32     11.22 o 
 -10  10  12        3.11       -1.77      8.00 o 
  -9  10  12        5.14       21.95      9.48 o 
  -8  10  12       45.63       47.34      8.38 o 
  -7  10  12      152.91      149.50     10.67 o 
  -6  10  12        1.04        1.36     10.80 o 
  -5  10  12        9.61       14.26      8.39 o 
  -4  10  12       27.66       15.24      8.68 o 
  -3  10  12       24.91       19.73      9.18 o 
  -2  10  12      165.94      175.96     13.66 o 
  -1  10  12       19.88        0.02      7.44 o 
   0  10  12        2.92      -10.66     16.84 o 
   1  10  12        0.02       -6.59      8.09 o 
   2  10  12       28.14       41.35      9.25 o 
   3  10  12       77.90       65.20     11.37 o 
  -6  11  12      133.11      164.03     14.87 o 
  -5  11  12        6.11       12.33     12.02 o 
  -4  11  12       56.00       66.12     10.21 o 
  -3  11  12        0.54       -5.06      7.89 o 
  -2  11  12       10.76       18.15      8.62 o 
  -1  11  12       17.77       25.72      8.52 o 
 -16   1  13      201.06      246.54     26.64 o 
 -15   1  13       60.60       71.16     11.88 o 
 -14   1  13       30.35       36.52     11.27 o 
 -13   1  13      156.08      152.11     13.83 o 
 -12   1  13       12.40        5.84      6.57 o 
 -11   1  13      106.52       91.92      8.26 o 
 -10   1  13     1009.02      989.46     29.06 o 
  -9   1  13      245.96      227.79     14.56 o 
  -8   1  13      497.13      461.75     16.75 o 
  -7   1  13      567.20      542.44     15.59 o 
  -6   1  13     3142.40     3146.48     61.06 o 
  -5   1  13     3757.69     3857.26     73.29 o 
  -4   1  13      415.38      369.62     11.88 o 
  -3   1  13      435.52      494.72     11.57 o 
  -2   1  13     1493.18     1540.30     27.84 o 
  -1   1  13      816.59      728.55     15.58 o 
   0   1  13      606.89      627.74     14.33 o 
   1   1  13      331.81      337.86     10.04 o 
   2   1  13      162.14      133.36      6.98 o 
   3   1  13     2067.12     2056.52     36.98 o 
   4   1  13      797.68      766.52     18.47 o 
   5   1  13     1664.58     1769.77     33.41 o 
   6   1  13      177.04      176.38     19.78 o 
   7   1  13       15.21       14.32      4.56 o 
   8   1  13        6.61        7.10      6.14 o 
   9   1  13      248.98      281.47     12.88 o 
 -16   2  13        2.66        9.36     10.51 o 
 -15   2  13       33.04       37.09     11.47 o 
 -14   2  13        0.29       -4.81     10.50 o 
 -13   2  13      196.61      229.30     15.70 o 
 -12   2  13       15.45       15.06      4.41 o 
 -11   2  13       32.61       16.08      4.69 o 
 -10   2  13      220.76      216.11     10.78 o 
  -9   2  13       13.39       13.28      8.23 o 
  -8   2  13      131.81      142.27      8.79 o 
  -7   2  13      159.28      168.68      8.93 o 
  -6   2  13     1192.61     1163.06     26.71 o 
  -5   2  13        4.97        4.51      5.00 o 
  -4   2  13      126.23      129.96     11.48 o 
  -3   2  13      112.46       89.21      6.48 o 
  -2   2  13      302.47      322.71     11.19 o 
  -1   2  13      487.43      512.23     12.33 o 
   0   2  13       56.67       51.78      5.09 o 
   1   2  13      196.56      176.04      7.33 o 
   2   2  13        7.66       13.87      4.87 o 
   3   2  13     1810.27     1832.38     39.11 o 
   4   2  13      355.83      325.43     19.16 o 
   5   2  13       40.76       43.64      5.84 o 
   6   2  13      200.36      209.91     13.92 o 
   7   2  13       32.13       43.15      7.11 o 
   8   2  13      311.27      336.73     14.00 o 
   9   2  13       31.81       33.63      7.53 o 
 -16   3  13       37.37       60.85     12.46 o 
 -15   3  13        3.55        8.08      8.16 o 
 -14   3  13        4.79        5.11      7.67 o 
 -13   3  13       92.67       92.27      9.30 o 
 -12   3  13       20.57       29.50      4.83 o 
 -11   3  13       41.24       37.88      6.76 o 
 -10   3  13      291.89      261.96      9.77 o 
  -9   3  13      132.07      145.93      9.22 o 
  -8   3  13      115.61      108.37      8.24 o 
  -7   3  13      674.38      539.30     20.52 o 
  -6   3  13     2163.53     2045.30     74.00 o 
  -5   3  13      414.89      434.25     13.62 o 
  -4   3  13      161.45      190.46     10.14 o 
  -3   3  13        0.93       -3.11      5.25 o 
  -2   3  13      560.28      481.01     40.34 o 
  -1   3  13      166.20      143.50      8.11 o 
   0   3  13      464.37      397.92     10.87 o 
   1   3  13       36.91       29.75      9.35 o 
   2   3  13      162.44      167.63     10.60 o 
   3   3  13       56.22       44.29      5.51 o 
   4   3  13       22.58       20.44      6.31 o 
   5   3  13      208.65      196.74     11.46 o 
   6   3  13        1.38        1.44      5.73 o 
   7   3  13       10.78       11.96      6.38 o 
   8   3  13      136.78      155.95     10.24 o 
 -16   4  13        2.24       14.26      9.10 o 
 -15   4  13       13.02       17.13      6.86 o 
 -14   4  13      128.61      120.45      7.22 o 
 -13   4  13        6.06       14.41      5.27 o 
 -12   4  13       13.65       18.88      5.03 o 
 -11   4  13       24.04        6.00      5.75 o 
 -10   4  13      462.97      441.44     12.93 o 
  -9   4  13      771.62      704.97     20.12 o 
  -8   4  13        6.02        6.02      8.62 o 
  -7   4  13      404.19      439.33     14.61 o 
  -6   4  13       44.85       51.79      6.73 o 
  -5   4  13      156.58      122.77      7.92 o 
  -4   4  13      552.95      555.49     16.11 o 
  -3   4  13        5.52        8.28      5.40 o 
  -2   4  13      160.60      154.88      8.57 o 
  -1   4  13       28.82       22.41      8.68 o 
   0   4  13      267.33      239.71     10.22 o 
   1   4  13       72.85       57.22      6.84 o 
   2   4  13      166.25      162.40      7.67 o 
   3   4  13        4.53       -5.10      6.75 o 
   4   4  13     2645.58     2548.40    134.55 o 
   5   4  13       63.63       61.40      7.28 o 
   6   4  13       48.11       45.52     10.19 o 
   7   4  13        7.07        1.39      6.40 o 
   8   4  13      209.20      231.67     12.25 o 
 -15   5  13      144.79      142.66     18.66 o 
 -14   5  13        0.01       -6.90      5.51 o 
 -13   5  13        0.30       -7.19      5.28 o 
 -12   5  13      147.77      135.25      7.08 o 
 -11   5  13      128.19      104.08      7.63 o 
 -10   5  13      980.95      997.41     22.10 o 
  -9   5  13       26.00       31.91      7.11 o 
  -8   5  13        0.25        4.76      5.83 o 
  -7   5  13        8.70       11.46      6.57 o 
  -6   5  13     2316.06     2446.15     85.70 o 
  -5   5  13     1926.14     1660.20     53.74 o 
  -4   5  13       11.14       17.70      5.53 o 
  -3   5  13      107.42       98.65      7.72 o 
  -2   5  13      163.37      149.43     28.01 o 
  -1   5  13     1248.96     1206.84     28.04 o 
   0   5  13       34.18       29.98      6.09 o 
   1   5  13      389.45      398.72     17.44 o 
   2   5  13      513.96      534.27     20.86 o 
   3   5  13      323.86      294.32     15.54 o 
   4   5  13      372.99      393.32     16.97 o 
   5   5  13     1005.58     1051.23     26.91 o 
   6   5  13      134.95      142.44      9.98 o 
   7   5  13      131.78      117.37      9.45 o 
 -14   6  13       95.31      144.96      8.82 o 
 -13   6  13      274.76      301.46     10.39 o 
 -12   6  13       55.84       64.46      7.45 o 
 -11   6  13      146.50      124.85      8.37 o 
 -10   6  13        2.37       -1.88      5.72 o 
  -9   6  13        9.40        5.79      7.22 o 
  -8   6  13       81.77      110.56      8.54 o 
  -7   6  13      106.14       71.90      7.43 o 
  -6   6  13       40.92       57.86      7.41 o 
  -5   6  13       81.98       72.27      7.55 o 
  -4   6  13        1.10       -3.68      5.62 o 
  -3   6  13       70.92       82.32      9.07 o 
  -2   6  13      412.09      396.77     13.72 o 
  -1   6  13        5.81        3.45      5.72 o 
   0   6  13      239.02      255.16     13.99 o 
   1   6  13      268.16      228.03     20.75 o 
   2   6  13      338.33      327.89     21.35 o 
   3   6  13       40.58       48.88     15.99 o 
   4   6  13        0.27       -4.89      7.60 o 
   5   6  13        8.82       15.42      8.52 o 
   6   6  13      157.28      172.27     13.70 o 
   7   6  13       17.77       16.79      7.10 o 
 -13   7  13        4.07       19.54      6.59 o 
 -12   7  13        6.25        0.44      6.92 o 
 -11   7  13      122.77      118.73      8.31 o 
 -10   7  13      101.64       83.65      7.69 o 
  -9   7  13       76.95       90.77      7.42 o 
  -8   7  13       18.41       22.23      6.55 o 
  -7   7  13       40.05       46.23      7.83 o 
  -6   7  13        3.86       14.10      6.54 o 
  -5   7  13      325.35      370.35     13.76 o 
  -4   7  13       56.56       29.44     11.09 o 
  -3   7  13       55.89       76.81      9.26 o 
  -2   7  13       93.75       71.72      9.52 o 
  -1   7  13       47.42       26.26     15.70 o 
   0   7  13       18.13        6.62     11.71 o 
   1   7  13      220.31      259.96     15.68 o 
   2   7  13       87.07       64.84      9.92 o 
   3   7  13       59.52       55.93      9.49 o 
   4   7  13       89.56      107.99     11.51 o 
   5   7  13       64.06       65.63     11.58 o 
   6   7  13       20.42       15.28      9.08 o 
 -12   8  13        5.74        0.88      7.19 o 
 -11   8  13      127.37      165.17     18.65 o 
 -10   8  13        0.31       -2.64      5.97 o 
  -9   8  13        0.61        0.90      5.75 o 
  -8   8  13        2.18       -9.60      6.40 o 
  -7   8  13      419.65      444.81     25.28 o 
  -6   8  13      134.53      166.94     10.21 o 
  -5   8  13        7.78       12.51      5.92 o 
  -4   8  13      490.22      421.47     14.91 o 
  -3   8  13      101.28       74.58      9.92 o 
  -2   8  13        5.36       -9.06      7.13 o 
  -1   8  13       73.05       79.18     13.81 o 
   0   8  13      109.01       93.54     11.30 o 
   1   8  13       37.70       36.86     10.73 o 
   2   8  13        0.02        1.30      7.62 o 
   3   8  13      268.13      309.40     17.17 o 
   4   8  13      157.96      149.30     12.75 o 
   5   8  13       13.64       13.86      8.79 o 
 -11   9  13       15.26       -0.17      9.10 o 
 -10   9  13       75.15       80.52     13.56 o 
  -9   9  13       35.04       20.63      7.85 o 
  -8   9  13        1.42       -1.16      6.19 o 
  -7   9  13      192.22      167.69     10.91 o 
  -6   9  13      296.57      352.09     25.69 o 
  -5   9  13      206.61      159.97     12.48 o 
  -4   9  13       13.20       24.87      8.93 o 
  -3   9  13       11.59       10.76      8.24 o 
  -2   9  13      191.73      236.96     19.85 o 
  -1   9  13        0.06       -3.31      7.49 o 
   0   9  13       27.84       22.46      8.58 o 
   1   9  13       27.52       24.60      8.71 o 
   2   9  13      182.53      211.00     14.48 o 
   3   9  13       17.51       18.82      9.36 o 
  -9  10  13       18.13       30.15      8.40 o 
  -8  10  13       19.56       17.99     16.55 o 
  -7  10  13       35.78       45.25      9.98 o 
  -6  10  13      345.78      329.93     17.70 o 
  -5  10  13        6.83        2.19      8.29 o 
  -4  10  13       11.62       16.23     14.51 o 
  -3  10  13      130.33      127.70     12.25 o 
  -2  10  13       73.22       61.72     10.44 o 
  -1  10  13        0.01        0.39      7.86 o 
   0  10  13       15.14       22.78      8.48 o 
   1  10  13        3.40       -6.75      7.74 o 
 -16   0  14       43.68       60.16     17.46 o 
 -15   0  14      100.08       78.97     17.72 o 
 -14   0  14      116.81      112.35     18.76 o 
 -13   0  14        0.40       -4.77     13.47 o 
 -12   0  14        7.00       -3.99     13.68 o 
 -11   0  14     1073.24      973.49     46.17 o 
 -10   0  14      404.93      353.82     20.52 o 
  -9   0  14      849.63      928.20     43.27 o 
  -8   0  14        5.97      -13.21     12.18 o 
  -7   0  14     2346.72     2130.68     78.97 o 
  -6   0  14        0.29       20.16     12.85 o 
  -5   0  14        0.17       25.34     12.07 o 
  -4   0  14       40.27       25.34     11.09 o 
  -3   0  14        0.10       -7.03      7.44 o 
  -2   0  14      383.68      334.48     14.92 o 
  -1   0  14     1772.49     1690.42     43.41 o 
   0   0  14        5.77       -5.80      6.35 o 
   1   0  14      353.89      356.40     17.20 o 
   2   0  14        8.88        7.38      6.83 o 
   3   0  14      209.98      188.01     18.32 o 
   4   0  14       13.91       17.33      7.43 o 
   5   0  14      196.89      174.69     13.03 o 
   6   0  14      177.49      186.72     12.23 o 
   7   0  14       43.64       75.31     21.92 o 
   8   0  14       63.55       57.26     14.15 o 
 -16   1  14        5.02       14.56     15.60 o 
 -15   1  14      144.44      144.84     14.82 o 
 -14   1  14        0.05       -2.18     11.53 o 
 -13   1  14       31.46       56.84     12.51 o 
 -12   1  14       17.61        5.08      7.08 o 
 -11   1  14        0.91        1.23      6.63 o 
 -10   1  14      164.48      143.91      9.03 o 
  -9   1  14      285.65      264.11     16.25 o 
  -8   1  14      101.97       87.98     15.81 o 
  -7   1  14     1116.63     1018.59     55.37 o 
  -6   1  14       18.42       21.82      5.85 o 
  -5   1  14      188.35      252.66     11.23 o 
  -4   1  14        2.49        7.41      5.51 o 
  -3   1  14      409.12      355.13     20.27 o 
  -2   1  14      159.31      156.20      6.70 o 
  -1   1  14      359.24      398.34     10.82 o 
   0   1  14      164.79      143.84      6.84 o 
   1   1  14      309.69      349.89     10.51 o 
   2   1  14      116.17      102.05      6.53 o 
   3   1  14      406.01      410.91     12.13 o 
   4   1  14       66.12       68.89      6.37 o 
   5   1  14        2.56       10.88      6.22 o 
   6   1  14        0.07        1.27      5.75 o 
   7   1  14      172.89      161.39     11.45 o 
   8   1  14       42.29       24.88      6.87 o 
 -16   2  14       41.35       44.25     21.35 o 
 -15   2  14      192.33      184.34     15.53 o 
 -14   2  14      174.89      154.82     15.33 o 
 -13   2  14        9.02       12.51      6.11 o 
 -12   2  14       73.74       39.25     12.31 o 
 -11   2  14      136.34      140.55     17.78 o 
 -10   2  14     2078.74     2123.41     79.44 o 
  -9   2  14        1.03       -2.73      6.08 o 
  -8   2  14      299.91      288.58     12.07 o 
  -7   2  14       80.65       91.63      8.00 o 
  -6   2  14     2245.98     2326.52     70.12 o 
  -5   2  14      386.11      341.00     11.93 o 
  -4   2  14      256.15      259.99     10.43 o 
  -3   2  14        5.17       10.39      5.43 o 
  -2   2  14      869.13      818.50     20.70 o 
  -1   2  14        0.06       -1.33      5.30 o 
   0   2  14      234.12      219.41      8.27 o 
   1   2  14     1928.01     2122.71     37.94 o 
   2   2  14       10.66        5.55      5.27 o 
   3   2  14       20.86       21.11      4.76 o 
   4   2  14       96.66       68.42     10.95 o 
   5   2  14      294.00      335.42     13.62 o 
   6   2  14        0.19        5.75      5.80 o 
   7   2  14       15.60       11.97      6.64 o 
   8   2  14      199.99      213.12     11.69 o 
 -16   3  14       12.29       12.07     10.88 o 
 -15   3  14       12.65        1.99      7.95 o 
 -14   3  14        0.22       -6.01      7.77 o 
 -13   3  14       64.28       80.46      9.03 o 
 -12   3  14       18.88       22.57      5.20 o 
 -11   3  14       51.34       53.19      8.00 o 
 -10   3  14        1.71       18.80      6.55 o 
  -9   3  14       77.05       80.93      9.08 o 
  -8   3  14       45.92       61.03      7.38 o 
  -7   3  14       16.34       30.59      6.50 o 
  -6   3  14       61.88       51.81      6.66 o 
  -5   3  14       70.20       63.05      6.54 o 
  -4   3  14      167.55      178.16     10.09 o 
  -3   3  14        7.60        4.85      5.20 o 
  -2   3  14       91.35       97.35      7.61 o 
  -1   3  14      224.96      224.82     10.07 o 
   0   3  14      124.05      152.13     10.14 o 
   1   3  14       67.71       40.05     16.44 o 
   2   3  14       92.74      101.00      9.72 o 
   3   3  14      237.69      248.50     10.73 o 
   4   3  14       50.64       58.29      7.21 o 
   5   3  14       19.47       27.11      6.74 o 
   6   3  14        0.02        4.52      5.95 o 
   7   3  14       93.88       86.52     10.00 o 
 -15   4  14        7.48       14.99      8.21 o 
 -14   4  14       36.61       37.96      5.55 o 
 -13   4  14       80.81       84.45      7.79 o 
 -12   4  14       56.33       45.98     10.47 o 
 -11   4  14      185.69      172.12      9.03 o 
 -10   4  14      371.07      395.10     12.33 o 
  -9   4  14      238.68      230.47     11.38 o 
  -8   4  14       62.94       57.97      7.33 o 
  -7   4  14       61.49       36.04      7.34 o 
  -6   4  14     1068.37     1052.09     27.35 o 
  -5   4  14      155.06      167.30      9.08 o 
  -4   4  14        4.52       -7.91      5.27 o 
  -3   4  14      109.31      115.71      8.86 o 
  -2   4  14      355.88      377.31     13.29 o 
  -1   4  14       59.92       59.90      9.22 o 
   0   4  14      179.94      145.00      8.76 o 
   1   4  14      765.17      723.99     19.92 o 
   2   4  14      149.31      163.63     11.88 o 
   3   4  14        1.97      -13.79     12.98 o 
   4   4  14        0.04       -0.56      6.28 o 
   5   4  14       53.84       51.91      7.57 o 
   6   4  14       52.12       63.40      7.82 o 
   7   4  14        0.04       -4.61      6.13 o 
 -15   5  14       15.01        9.03      6.24 o 
 -14   5  14       35.97       65.54      6.60 o 
 -13   5  14        0.04       -6.61      5.26 o 
 -12   5  14        0.79       -4.44      8.48 o 
 -11   5  14      178.06      162.14      9.08 o 
 -10   5  14      109.26      112.49     10.69 o 
  -9   5  14       20.20       29.96      7.13 o 
  -8   5  14       29.11       34.62      7.36 o 
  -7   5  14      383.05      346.02     21.21 o 
  -6   5  14       81.93       75.10     11.36 o 
  -5   5  14       84.43      104.38      8.33 o 
  -4   5  14       23.44       25.19      5.97 o 
  -3   5  14       34.77       25.47      6.03 o 
  -2   5  14      183.67      158.90     11.22 o 
  -1   5  14       46.49       38.73      6.63 o 
   0   5  14      593.53      619.87     29.17 o 
   1   5  14      148.30      131.08     11.07 o 
   2   5  14        0.04       -8.75      8.11 o 
   3   5  14       57.66       57.74     22.00 o 
   4   5  14      121.55      146.54     12.48 o 
   5   5  14       11.64       21.68      9.31 o 
   6   5  14        7.08       11.02      8.36 o 
 -14   6  14      221.59      248.58     13.59 o 
 -13   6  14       39.67       48.10      7.24 o 
 -12   6  14       15.14       10.56      6.36 o 
 -11   6  14       41.87       43.89      6.79 o 
 -10   6  14        0.10        2.24      7.43 o 
  -9   6  14        5.10        4.35      6.76 o 
  -8   6  14       34.97       36.27      7.13 o 
  -7   6  14        6.00        9.86      6.28 o 
  -6   6  14       83.84       84.07      8.13 o 
  -5   6  14       11.16       -4.59      5.90 o 
  -4   6  14      502.63      479.74     15.70 o 
  -3   6  14       75.16       80.29      9.79 o 
  -2   6  14       94.68      103.46      8.50 o 
  -1   6  14       58.56       49.90      8.83 o 
   0   6  14      394.73      373.52     17.60 o 
   1   6  14        7.87       15.85      7.90 o 
   2   6  14       33.11       48.28      9.54 o 
   3   6  14       24.18       25.27      9.42 o 
   4   6  14      736.83      714.55     26.93 o 
   5   6  14       75.38      113.68     11.67 o 
   6   6  14       82.41       91.85     11.32 o 
 -13   7  14        0.00      -10.04      8.90 o 
 -12   7  14       12.80       15.44      6.83 o 
 -11   7  14        0.03       -0.82      6.21 o 
 -10   7  14        6.32        6.40      6.35 o 
  -9   7  14       66.57       50.14      8.86 o 
  -8   7  14       80.70       79.55      8.42 o 
  -7   7  14       15.46       24.43      8.70 o 
  -6   7  14       25.89       21.30      6.95 o 
  -5   7  14        1.07       -6.01      6.34 o 
  -4   7  14        0.06        5.37      5.16 o 
  -3   7  14       48.85       56.06      7.19 o 
  -2   7  14       11.91       26.42      8.02 o 
  -1   7  14        0.30       -3.66     12.59 o 
   0   7  14        0.91        1.05      7.63 o 
   1   7  14       86.44       74.19     10.04 o 
   2   7  14      122.25      105.13     11.16 o 
   3   7  14       35.69       30.05      9.64 o 
   4   7  14       63.85       57.32     12.59 o 
   5   7  14        3.50        6.77     10.70 o 
 -12   8  14        0.00        3.95      7.81 o 
 -11   8  14       77.42      113.93     10.30 o 
 -10   8  14      281.70      316.28     12.54 o 
  -9   8  14        0.34        7.97      6.20 o 
  -8   8  14       63.38       55.64      9.19 o 
  -7   8  14       77.05      107.10      9.58 o 
  -6   8  14      375.51      354.55     14.18 o 
  -5   8  14        4.85        2.35      7.66 o 
  -4   8  14       31.06       37.83      9.08 o 
  -3   8  14       10.50        8.04     10.18 o 
  -2   8  14      171.22      161.99     12.69 o 
  -1   8  14       26.54       23.27     11.27 o 
   0   8  14      124.13      109.65     11.18 o 
   1   8  14      207.68      182.31     13.45 o 
   2   8  14       12.77       24.12      9.48 o 
   3   8  14       49.78       37.40      9.81 o 
 -10   9  14       53.91       59.57     12.01 o 
  -9   9  14        1.47       -3.31      6.43 o 
  -8   9  14       38.29       37.42      8.66 o 
  -7   9  14       93.48      101.65     19.41 o 
  -6   9  14       79.20       72.61     10.85 o 
  -5   9  14       58.58       57.52      9.99 o 
  -4   9  14       46.32       47.70      9.50 o 
  -3   9  14       20.88       21.44      8.70 o 
  -2   9  14        8.50       -1.10      7.91 o 
  -1   9  14       40.32       25.96      9.03 o 
   0   9  14       40.48       65.86     10.03 o 
   1   9  14      150.54      165.29     13.77 o 
   2   9  14        0.25        6.85      8.55 o 
  -7  10  14       63.10       49.60     12.13 o 
  -6  10  14       81.80       96.51     11.67 o 
  -5  10  14       26.64       32.80      9.28 o 
  -4  10  14        3.04        4.69     10.49 o 
  -3  10  14       29.26       48.59      9.99 o 
  -2  10  14       33.97       36.47     18.60 o 
  -1  10  14        0.36       -9.22      7.62 o 
 -16   1  15       21.58       27.36     11.89 o 
 -15   1  15      285.22      290.99     19.05 o 
 -14   1  15      109.94      136.67     14.75 o 
 -13   1  15        1.76       -9.49     10.42 o 
 -12   1  15       34.90       22.26     11.61 o 
 -11   1  15      438.01      460.40     15.93 o 
 -10   1  15      245.15      235.63     16.54 o 
  -9   1  15      376.19      339.32     17.89 o 
  -8   1  15      641.26      628.07     24.61 o 
  -7   1  15     1881.75     1836.03     50.25 o 
  -6   1  15      239.80      249.56     19.92 o 
  -5   1  15       16.49        8.95     11.50 o 
  -4   1  15      877.46      910.87     22.50 o 
  -3   1  15       25.37       37.19      5.96 o 
  -2   1  15       80.33       77.00      6.84 o 
  -1   1  15       24.17       18.96      5.96 o 
   0   1  15     1894.96     1810.63     33.24 o 
   1   1  15      164.58      171.73      7.84 o 
   2   1  15      119.72      121.67      7.18 o 
   3   1  15      130.87      124.16      7.36 o 
   4   1  15      186.94      205.45     11.32 o 
   5   1  15       61.53       71.73      6.60 o 
   6   1  15        0.18        3.00      6.18 o 
   7   1  15       84.35       99.50      8.89 o 
 -15   2  15        0.32       -6.36     11.02 o 
 -14   2  15       46.88       37.94     11.36 o 
 -13   2  15       40.37       19.73      9.82 o 
 -12   2  15        2.53        4.19     11.31 o 
 -11   2  15      134.68      127.90     16.06 o 
 -10   2  15       14.89       23.75     10.22 o 
  -9   2  15      107.25       87.27     11.61 o 
  -8   2  15     1037.07     1134.77     35.40 o 
  -7   2  15        7.76       18.22      9.22 o 
  -6   2  15       57.04       63.13      7.02 o 
  -5   2  15       93.88       80.42     12.35 o 
  -4   2  15       59.39       57.24      7.13 o 
  -3   2  15       20.34       25.33      5.86 o 
  -2   2  15        4.45        1.15      5.46 o 
  -1   2  15      193.74      179.46     17.00 o 
   0   2  15       28.42       30.31      6.51 o 
   1   2  15        1.36        2.20      5.77 o 
   2   2  15      219.42      190.99      8.44 o 
   3   2  15       34.55       34.16      5.37 o 
   4   2  15       93.14       96.59      7.99 o 
   5   2  15       16.36       14.16      6.51 o 
   6   2  15      211.51      194.78     11.10 o 
   7   2  15        1.65        0.34      6.87 o 
 -15   3  15      188.98      170.78     15.89 o 
 -14   3  15      243.25      281.36     14.16 o 
 -13   3  15       29.65       21.32      8.37 o 
 -12   3  15       29.77       43.89      8.93 o 
 -11   3  15       39.95       43.03      7.98 o 
 -10   3  15      346.94      342.36     63.69 o 
  -9   3  15        2.24       -1.34      6.95 o 
  -8   3  15       80.59       75.65     10.66 o 
  -7   3  15      108.82      122.67      8.80 o 
  -6   3  15       31.58       26.27      6.36 o 
  -5   3  15      416.19      374.42     13.21 o 
  -4   3  15      678.69      685.56     31.52 o 
  -3   3  15     1299.21     1290.07     58.29 o 
  -2   3  15        2.27       13.19      5.82 o 
  -1   3  15       59.47       66.64      7.12 o 
   0   3  15      240.55      267.19     11.62 o 
   1   3  15     2140.05     2224.62     57.81 o 
   2   3  15       38.44       46.62      7.06 o 
   3   3  15      111.01      121.25     16.53 o 
   4   3  15       13.72        7.03      6.06 o 
   5   3  15      762.93      796.84     22.58 o 
   6   3  15       18.02       17.71      6.93 o 
 -15   4  15        9.91       12.18      8.77 o 
 -14   4  15      109.41      113.26     10.64 o 
 -13   4  15      183.58      210.38     12.72 o 
 -12   4  15        4.70       10.70      5.76 o 
 -11   4  15       40.55       23.87      6.17 o 
 -10   4  15        7.50        5.56      7.08 o 
  -9   4  15      206.88      164.12     16.60 o 
  -8   4  15       86.99       92.62     11.26 o 
  -7   4  15        0.42        1.46      7.53 o 
  -6   4  15       39.33       42.35      6.83 o 
  -5   4  15        8.07       -2.10      5.38 o 
  -4   4  15       36.69       29.65      7.10 o 
  -3   4  15       56.07       37.37      6.50 o 
  -2   4  15       39.11       46.19      6.86 o 
  -1   4  15       31.16       34.87      6.28 o 
   0   4  15       53.13       46.63      6.73 o 
   1   4  15      284.71      291.85     15.62 o 
   2   4  15       16.38       22.30      8.52 o 
   3   4  15      357.33      335.27     23.58 o 
   4   4  15      116.67      105.36     11.31 o 
   5   4  15       30.52       45.40      9.23 o 
   6   4  15       73.57       71.73     12.07 o 
 -14   5  15       38.88       45.35      8.97 o 
 -13   5  15        6.82        6.76      5.53 o 
 -12   5  15       17.91       23.62      6.79 o 
 -11   5  15      141.11      179.03      9.33 o 
 -10   5  15      117.61      133.84      9.88 o 
  -9   5  15        1.00       -3.51      6.38 o 
  -8   5  15        0.29       -2.31      6.18 o 
  -7   5  15      164.43      167.45     10.14 o 
  -6   5  15        0.01        1.56      6.35 o 
  -5   5  15      327.43      306.11     16.44 o 
  -4   5  15      376.70      339.79     14.93 o 
  -3   5  15        2.95       -0.55      6.02 o 
  -2   5  15       23.47        8.62      5.56 o 
  -1   5  15      186.07      170.74     10.01 o 
   0   5  15     1047.85      966.62     31.04 o 
   1   5  15      236.69      253.28     14.80 o 
   2   5  15       33.69       25.72      8.63 o 
   3   5  15       84.30       75.44     10.66 o 
   4   5  15       49.39       49.33      9.89 o 
   5   5  15        2.31        3.10      8.47 o 
 -13   6  15       66.70       75.47      6.94 o 
 -12   6  15      167.32      165.48      9.64 o 
 -11   6  15       41.65       53.96      7.20 o 
 -10   6  15        0.00       -0.77      5.70 o 
  -9   6  15        2.63       10.98      7.27 o 
  -8   6  15      191.93      192.10     11.12 o 
  -7   6  15       13.32        5.83      8.14 o 
  -6   6  15        8.75       -0.61      6.70 o 
  -5   6  15       83.36       99.43      8.91 o 
  -4   6  15       92.98      112.61      8.83 o 
  -3   6  15       10.54       20.97      5.52 o 
  -2   6  15       30.01       31.16      7.84 o 
  -1   6  15       24.40       18.14      8.05 o 
   0   6  15       39.78       55.24     10.99 o 
   1   6  15      300.42      306.53     16.47 o 
   2   6  15      200.94      193.13     13.66 o 
   3   6  15      181.34      169.44     13.46 o 
   4   6  15       14.64       26.98      9.11 o 
   5   6  15       19.00       20.65     11.71 o 
 -12   7  15       14.75       15.22      6.77 o 
 -11   7  15       41.03       57.69     11.88 o 
 -10   7  15      239.28      267.01     14.23 o 
  -9   7  15        7.60        9.07      8.00 o 
  -8   7  15       76.96       99.23     16.27 o 
  -7   7  15       28.76       13.59      7.29 o 
  -6   7  15       36.45       39.17      7.45 o 
  -5   7  15      102.99       85.57      8.93 o 
  -4   7  15      254.50      298.55     16.20 o 
  -3   7  15       46.01       30.90      8.55 o 
  -2   7  15      128.99      129.45     16.22 o 
  -1   7  15       24.27       31.56      9.00 o 
   0   7  15      277.85      343.29     17.51 o 
   1   7  15      415.07      418.34     19.93 o 
   2   7  15        3.64        9.03      8.30 o 
   3   7  15      253.25      302.54     17.75 o 
   4   7  15       61.00       86.99     11.85 o 
 -11   8  15        6.00       13.45      7.35 o 
 -10   8  15       35.53       51.22     11.41 o 
  -9   8  15      164.42      145.38     10.77 o 
  -8   8  15      205.88      207.94     12.08 o 
  -7   8  15      112.58      131.25     11.64 o 
  -6   8  15        0.46       11.99      6.96 o 
  -5   8  15       14.85        6.67      8.47 o 
  -4   8  15       38.46       31.92      8.72 o 
  -3   8  15      153.58      150.29     12.68 o 
  -2   8  15        9.26        1.48     10.03 o 
  -1   8  15       70.68       82.20     19.28 o 
   0   8  15        9.92        8.57      8.38 o 
   1   8  15       17.00       13.28      8.22 o 
   2   8  15       14.60       20.08      8.81 o 
  -9   9  15        5.73       10.05      6.83 o 
  -8   9  15       45.33       56.67      8.87 o 
  -7   9  15        8.24       14.97      7.80 o 
  -6   9  15       66.98       69.35     10.32 o 
  -5   9  15       11.21       12.42      8.62 o 
  -4   9  15        1.78        0.98      9.15 o 
  -3   9  15       58.13       43.30     13.99 o 
  -2   9  15        3.55       -3.35      8.29 o 
  -1   9  15       17.09       13.01      8.95 o 
   0   9  15       68.01       77.98     11.12 o 
 -15   0  16      148.35      106.75     19.90 o 
 -14   0  16      508.09      506.64     33.99 o 
 -13   0  16        1.04        4.04     14.98 o 
 -12   0  16        3.85      -13.68     14.82 o 
 -11   0  16       70.90       58.61     17.10 o 
 -10   0  16       94.22       81.10     17.26 o 
  -9   0  16       82.09       86.59     17.15 o 
  -8   0  16      630.31      557.53     32.59 o 
  -7   0  16      244.75      221.69     21.09 o 
  -6   0  16        1.08       14.87     11.76 o 
  -5   0  16      126.88      111.93     16.22 o 
  -4   0  16     2139.40     2204.88     81.82 o 
  -3   0  16       53.04       47.00     12.54 o 
  -2   0  16       46.85       61.56     13.21 o 
  -1   0  16      431.59      406.73     25.91 o 
   0   0  16      979.67      992.18     29.81 o 
   1   0  16      387.63      408.69     26.32 o 
   2   0  16       56.01       60.11      8.63 o 
   3   0  16       21.84       41.66     20.83 o 
   4   0  16     1031.18     1058.52     33.25 o 
   5   0  16       41.83       66.65      9.81 o 
   6   0  16      151.32      150.17     12.82 o 
 -15   1  16        3.02       11.14     11.72 o 
 -14   1  16        4.66      -13.61     11.89 o 
 -13   1  16       53.72       63.61     12.89 o 
 -12   1  16       39.21       16.00     11.49 o 
 -11   1  16      100.97      113.63     13.61 o 
 -10   1  16       25.10       23.39     17.57 o 
  -9   1  16        1.35        4.65      9.71 o 
  -8   1  16      105.37       97.82     11.87 o 
  -7   1  16      247.93      264.68     16.01 o 
  -6   1  16       92.76      112.07     11.80 o 
  -5   1  16      384.67      375.77     18.13 o 
  -4   1  16        2.46        6.40      9.43 o 
  -3   1  16       71.57       84.40     10.07 o 
  -2   1  16      157.45      138.70      8.45 o 
  -1   1  16        9.40        2.32      6.22 o 
   0   1  16      123.52      137.85      8.83 o 
   1   1  16      535.20      535.76     16.84 o 
   2   1  16      243.30      261.57     11.36 o 
   3   1  16       17.40       23.07      8.15 o 
   4   1  16       17.94       41.68      6.77 o 
   5   1  16      112.19      137.70      8.53 o 
   6   1  16        3.39       -5.79      6.54 o 
 -15   2  16      123.28      148.18     15.56 o 
 -14   2  16       46.81       37.01     13.19 o 
 -13   2  16       14.90        8.78     10.81 o 
 -12   2  16      164.87      151.06     15.73 o 
 -11   2  16        7.09        7.40      9.90 o 
 -10   2  16      199.48      163.71     15.00 o 
  -9   2  16      264.35      225.62     45.34 o 
  -8   2  16      205.04      218.27     15.11 o 
  -7   2  16      320.24      355.87     18.10 o 
  -6   2  16        4.99       -0.26      9.87 o 
  -5   2  16      818.70      740.72     26.76 o 
  -4   2  16      685.88      609.23     17.85 o 
  -3   2  16      268.95      298.50     11.92 o 
  -2   2  16       26.55       23.08      6.86 o 
  -1   2  16      327.05      317.24     12.60 o 
   0   2  16      334.49      315.66     12.69 o 
   1   2  16      222.74      234.04     11.44 o 
   2   2  16        2.74        0.01      5.79 o 
   3   2  16      240.79      264.15     17.48 o 
   4   2  16        7.78        6.88      6.29 o 
   5   2  16        0.65       -1.27      6.14 o 
   6   2  16      290.38      326.67     14.12 o 
 -15   3  16        0.41      -11.58     11.27 o 
 -14   3  16        8.26       13.52     11.45 o 
 -13   3  16       61.83       49.35      9.05 o 
 -12   3  16       39.05       45.11      8.50 o 
 -11   3  16       31.55       36.19      8.22 o 
 -10   3  16      187.92      223.24     15.85 o 
  -9   3  16       23.17       20.48      9.81 o 
  -8   3  16      631.60      615.89     45.34 o 
  -7   3  16       32.29       17.97      6.64 o 
  -6   3  16        4.40       11.18      6.24 o 
  -5   3  16      359.14      323.85     12.55 o 
  -4   3  16        3.30        6.04      5.86 o 
  -3   3  16      137.44      126.03      8.58 o 
  -2   3  16        5.87        4.30      6.16 o 
  -1   3  16       21.26       21.37      9.97 o 
   0   3  16      172.05      192.83     10.49 o 
   1   3  16      547.85      566.70     24.95 o 
   2   3  16        3.92        6.95      5.96 o 
   3   3  16      155.65      175.14     13.10 o 
   4   3  16        2.31       -1.88      7.68 o 
   5   3  16       28.07       28.05      8.79 o 
 -14   4  16       42.75       66.53     10.54 o 
 -13   4  16       56.01       57.86      9.77 o 
 -12   4  16        7.27       -1.08      7.90 o 
 -11   4  16       58.08       53.90      8.52 o 
 -10   4  16       40.35       25.50     10.25 o 
  -9   4  16      124.76      119.64     14.04 o 
  -8   4  16      441.95      410.85     16.73 o 
  -7   4  16       65.87       64.08      7.83 o 
  -6   4  16      158.19      169.06     12.17 o 
  -5   4  16      219.26      233.70     11.23 o 
  -4   4  16     1248.09     1179.33     40.38 o 
  -3   4  16      757.25      758.22     21.13 o 
  -2   4  16      304.70      313.53     12.87 o 
  -1   4  16        1.41        5.97      6.17 o 
   0   4  16      464.27      449.79     19.43 o 
   1   4  16      229.39      245.25     17.15 o 
   2   4  16      211.89      216.31     14.09 o 
   3   4  16       72.66       71.98     10.42 o 
   4   4  16       33.71       34.02      9.05 o 
   5   4  16        0.07        4.23      8.64 o 
 -13   5  16       57.64       55.91      9.46 o 
 -12   5  16       11.09        7.89      7.92 o 
 -11   5  16       29.69       44.63      6.95 o 
 -10   5  16       22.99       22.87      7.68 o 
  -9   5  16       20.56        8.83      7.04 o 
  -8   5  16       24.71       24.37      8.20 o 
  -7   5  16      117.45      137.95     10.00 o 
  -6   5  16      131.29      122.04      9.41 o 
  -5   5  16       52.33       74.82     12.67 o 
  -4   5  16        4.73        1.53      6.49 o 
  -3   5  16       10.36       23.72      7.07 o 
  -2   5  16        0.14       -3.94      5.99 o 
  -1   5  16       31.08       27.02      7.21 o 
   0   5  16        7.93        2.52     11.48 o 
   1   5  16        8.80       -5.02      7.50 o 
   2   5  16       26.57       21.62      9.36 o 
   3   5  16       72.11       74.79     12.98 o 
   4   5  16        6.10        8.26      8.69 o 
 -13   6  16       15.13       12.99      8.91 o 
 -12   6  16        3.32        2.36      6.36 o 
 -11   6  16        1.25       -2.62      6.11 o 
 -10   6  16       50.08       50.24      8.43 o 
  -9   6  16      176.88      154.69     10.88 o 
  -8   6  16      603.54      659.00     20.52 o 
  -7   6  16       26.75       17.79      7.43 o 
  -6   6  16        6.83       10.67      7.30 o 
  -5   6  16      132.72      130.33      9.78 o 
  -4   6  16      808.01      861.80     24.14 o 
  -3   6  16      184.97      183.85     13.19 o 
  -2   6  16        9.34        8.92      8.08 o 
  -1   6  16       54.08       53.20      9.38 o 
   0   6  16       46.34       55.83     10.13 o 
   1   6  16       44.56       49.61     16.40 o 
   2   6  16        0.14       -1.09      8.36 o 
   3   6  16       30.38       39.78      9.52 o 
 -11   7  16       40.98       51.09      7.91 o 
 -10   7  16        2.10       -4.69      6.18 o 
  -9   7  16       70.97       73.96      9.04 o 
  -8   7  16      123.11      127.84     10.56 o 
  -7   7  16       38.08       47.40     11.01 o 
  -6   7  16       45.12       34.75      7.63 o 
  -5   7  16        0.67       -9.77      6.51 o 
  -4   7  16        0.02       -7.86      7.64 o 
  -3   7  16      179.74      179.81     13.71 o 
  -2   7  16      100.94       97.35     11.00 o 
  -1   7  16       34.42       29.94      9.10 o 
   0   7  16       19.72       14.23      8.37 o 
   1   7  16        7.06        5.52      9.02 o 
   2   7  16       11.21       11.83     11.35 o 
 -10   8  16      126.81      125.17      9.20 o 
  -9   8  16       15.34       18.81      8.12 o 
  -8   8  16      193.55      197.15     22.35 o 
  -7   8  16        0.01        8.44     10.21 o 
  -6   8  16        3.16        4.98      6.68 o 
  -5   8  16       81.54       63.62     10.44 o 
  -4   8  16      135.36      109.98     11.46 o 
  -3   8  16       58.74       38.68      9.84 o 
  -2   8  16       28.62       37.38      9.54 o 
  -1   8  16        9.53       13.61      8.66 o 
   0   8  16        1.62        0.77      8.60 o 
  -6   9  16        4.02      -12.69      8.46 o 
  -5   9  16       55.22       26.83      9.30 o 
  -4   9  16       52.04       56.19     10.83 o 
  -3   9  16        3.55       -9.08      8.80 o 
 -15   1  17       12.53       -2.68     11.85 o 
 -14   1  17       20.03        2.06     11.83 o 
 -13   1  17      168.01      159.70     16.30 o 
 -12   1  17       24.25       13.98     11.40 o 
 -11   1  17       68.47       83.51     22.46 o 
 -10   1  17       10.36       21.53     11.63 o 
  -9   1  17      240.26      243.22     16.27 o 
  -8   1  17        2.05       14.74      9.38 o 
  -7   1  17       59.54       54.42     10.50 o 
  -6   1  17       86.62      102.78     11.91 o 
  -5   1  17       66.32       84.00     11.07 o 
  -4   1  17      558.82      555.44     46.38 o 
  -3   1  17       30.65       36.74      9.52 o 
  -2   1  17      354.04      337.28     17.52 o 
  -1   1  17      103.89      119.86     11.23 o 
   0   1  17       78.19       79.22      8.15 o 
   1   1  17        3.97        3.13      6.43 o 
   2   1  17      434.25      460.02     16.11 o 
   3   1  17      359.85      429.37     15.73 o 
   4   1  17        0.85       11.67      8.38 o 
   5   1  17        0.56       -9.99      6.86 o 
 -14   2  17        1.97       12.11     11.66 o 
 -13   2  17       30.10       23.85     11.92 o 
 -12   2  17       38.25       44.92     12.29 o 
 -11   2  17       19.85       31.61     11.89 o 
 -10   2  17       31.02       43.48     12.00 o 
  -9   2  17       27.61        3.83      9.82 o 
  -8   2  17        1.24        4.97     11.22 o 
  -7   2  17      105.25      114.24     12.27 o 
  -6   2  17       57.51       72.58     11.37 o 
  -5   2  17        0.06        1.43      8.32 o 
  -4   2  17       48.85       63.81     17.00 o 
  -3   2  17      309.13      305.15     19.30 o 
  -2   2  17       60.24       60.27      7.59 o 
  -1   2  17       49.72       66.51     11.83 o 
   0   2  17        0.20        6.28      6.51 o 
   1   2  17       83.19       90.54      8.64 o 
   2   2  17        6.36       -2.78      6.73 o 
   3   2  17       37.67       51.44      7.55 o 
   4   2  17       28.41       31.48     12.51 o 
 -14   3  17        0.80       -0.11     11.10 o 
 -13   3  17      288.97      354.14     15.74 o 
 -12   3  17      208.69      201.44     15.53 o 
 -11   3  17        5.82        8.54     14.20 o 
 -10   3  17       93.74       99.25     13.24 o 
  -9   3  17      459.21      516.43     23.51 o 
  -8   3  17       46.54       41.81     10.45 o 
  -7   3  17      112.06      132.28     13.15 o 
  -6   3  17       63.42       69.16     11.11 o 
  -5   3  17       82.20       86.90     14.28 o 
  -4   3  17      164.35      165.31      9.65 o 
  -3   3  17       12.21       -4.85      8.93 o 
  -2   3  17      828.45      890.42     23.90 o 
  -1   3  17        0.15        1.31      6.34 o 
   0   3  17      105.65      113.96      9.12 o 
   1   3  17        2.79       -2.65      6.44 o 
   2   3  17      463.88      487.03     20.96 o 
   3   3  17        3.62       18.97      9.29 o 
   4   3  17        2.42       -0.14      8.37 o 
 -13   4  17        0.55       -8.14      8.01 o 
 -12   4  17        1.78        8.10      8.31 o 
 -11   4  17        3.22       -7.03     10.21 o 
 -10   4  17       18.81       30.32     11.07 o 
  -9   4  17       61.23       59.24     11.75 o 
  -8   4  17      185.64      201.68     29.33 o 
  -7   4  17        0.29       11.29      7.42 o 
  -6   4  17       90.57      113.12      9.42 o 
  -5   4  17        2.99        4.41      6.35 o 
  -4   4  17        0.53       -9.02      6.23 o 
  -3   4  17       78.84       87.90      8.59 o 
  -2   4  17       66.96       72.68      8.10 o 
  -1   4  17      106.66      105.54      8.99 o 
   0   4  17       79.87       65.62     20.45 o 
   1   4  17       19.52       15.93      8.81 o 
   2   4  17       46.26       71.15     15.60 o 
   3   4  17       16.07       21.25      8.99 o 
   4   4  17        6.35        8.12      8.35 o 
 -13   5  17       18.41       15.65      8.87 o 
 -12   5  17      213.75      298.93     24.91 o 
 -11   5  17      103.45      104.50     12.50 o 
 -10   5  17       39.84       24.25     11.01 o 
  -9   5  17        0.24        6.57      8.46 o 
  -8   5  17      116.92      140.83     10.24 o 
  -7   5  17      105.19      142.71     10.42 o 
  -6   5  17       92.69       92.72      9.19 o 
  -5   5  17       23.86       25.35      7.12 o 
  -4   5  17       90.97       94.85      8.97 o 
  -3   5  17       52.08       63.33      8.12 o 
  -2   5  17        0.13        4.23      9.39 o 
  -1   5  17      178.94      194.03     13.67 o 
   0   5  17        7.41        0.68      8.30 o 
   1   5  17        1.44       -1.78      7.78 o 
   2   5  17       50.22       55.94     10.17 o 
   3   5  17       47.50       57.66     10.15 o 
 -12   6  17        2.91        5.26      8.03 o 
 -11   6  17        0.60        2.35      6.43 o 
 -10   6  17        0.32       -5.06      7.74 o 
  -9   6  17       27.83       32.98      8.14 o 
  -8   6  17      116.36      120.88     10.00 o 
  -7   6  17       31.85       25.02      7.96 o 
  -6   6  17        2.09       -4.45      7.08 o 
  -5   6  17       13.57        4.79      6.90 o 
  -4   6  17        7.88        0.04      8.46 o 
  -3   6  17      126.24      108.52     11.27 o 
  -2   6  17        7.11        5.68      8.38 o 
  -1   6  17       71.58       81.17     10.80 o 
   0   6  17       23.50       37.35      9.68 o 
   1   6  17      195.74      220.31     15.06 o 
   2   6  17        1.71        4.91      8.68 o 
 -10   7  17       56.47       55.62      8.93 o 
  -9   7  17      257.90      303.65     14.55 o 
  -8   7  17      486.01      457.82     25.16 o 
  -7   7  17        1.89        4.60      7.06 o 
  -6   7  17        3.20        2.44      6.86 o 
  -5   7  17      109.31      133.89     15.56 o 
  -4   7  17      122.84      127.24     12.20 o 
  -3   7  17       24.88       25.27      8.88 o 
  -2   7  17        5.38       -2.84      7.92 o 
  -1   7  17       35.81       20.84      9.34 o 
   0   7  17       87.11       96.15     11.47 o 
  -8   8  17       31.46       39.51      9.83 o 
  -7   8  17       10.48        3.37      7.55 o 
  -6   8  17        0.02        2.84      8.03 o 
  -5   8  17        1.47       -3.52      8.32 o 
  -4   8  17        0.93       -5.49     10.83 o 
  -3   8  17       64.30       81.43     11.50 o 
  -2   8  17      160.97      169.35     13.92 o 
 -14   0  18      209.41      210.91     26.69 o 
 -13   0  18      194.19      240.65     25.70 o 
 -12   0  18      123.61      127.43     21.61 o 
 -11   0  18      186.20      189.51     24.72 o 
 -10   0  18      643.30      567.84     35.65 o 
  -9   0  18      685.41      702.88     39.75 o 
  -8   0  18      406.70      385.85     29.59 o 
  -7   0  18       11.55       -4.09     14.10 o 
  -6   0  18      190.29      209.77     22.18 o 
  -5   0  18      218.63      345.85     25.65 o 
  -4   0  18       46.86       43.94     14.10 o 
  -3   0  18      415.65      441.87     28.71 o 
  -2   0  18      478.95      475.29     30.37 o 
  -1   0  18      838.95      879.43     42.86 o 
   0   0  18      435.27      418.65     28.09 o 
   1   0  18      180.33      246.20     21.97 o 
   2   0  18      192.33      203.44     20.47 o 
   3   0  18       40.83       36.95     13.68 o 
 -14   1  18        1.18       11.76     12.05 o 
 -13   1  18        8.10       18.47     11.96 o 
 -12   1  18        2.01       -0.79     11.14 o 
 -11   1  18      336.12      354.06     20.98 o 
 -10   1  18       13.81       18.86     12.43 o 
  -9   1  18       20.12       29.19     10.81 o 
  -8   1  18       71.34       77.58     12.23 o 
  -7   1  18      236.49      269.47     16.96 o 
  -6   1  18       86.68      124.49     16.32 o 
  -5   1  18        0.48       12.34     25.88 o 
  -4   1  18      211.66      221.94     27.39 o 
  -3   1  18       33.99       26.82      9.45 o 
  -2   1  18        5.68        6.10      8.71 o 
  -1   1  18       23.77        8.31      8.61 o 
   0   1  18      360.15      366.92     18.50 o 
   1   1  18        0.13      -10.46      7.92 o 
   2   1  18        0.04        5.31      6.44 o 
   3   1  18      112.24      121.12      9.63 o 
 -14   2  18       37.07       25.92     12.90 o 
 -13   2  18      383.32      361.43     21.65 o 
 -12   2  18      228.35      276.22     27.05 o 
 -11   2  18        6.50       -5.79     10.70 o 
 -10   2  18        1.12        2.64     13.60 o 
  -9   2  18      169.31      161.38     15.12 o 
  -8   2  18      375.04      401.48     20.55 o 
  -7   2  18       59.19       71.98     11.52 o 
  -6   2  18      382.53      364.73     26.22 o 
  -5   2  18       82.98       78.71     11.20 o 
  -4   2  18       12.72       11.13      8.92 o 
  -3   2  18        2.15      -11.53      8.51 o 
  -2   2  18      652.89      686.56     48.50 o 
  -1   2  18      110.06      135.23     12.44 o 
   0   2  18       71.08       89.48      8.96 o 
   1   2  18       36.49       40.68      7.95 o 
   2   2  18      883.78      934.23     25.76 o 
   3   2  18      152.38      172.32     13.39 o 
 -13   3  18       12.79       16.18     11.63 o 
 -12   3  18      159.98      150.70     11.28 o 
 -11   3  18       14.28       -4.26     11.09 o 
 -10   3  18       21.11        7.70     10.26 o 
  -9   3  18        3.41       -3.88      9.71 o 
  -8   3  18      274.13      247.28     16.75 o 
  -7   3  18      140.88      111.89     21.06 o 
  -6   3  18       28.38       27.53      9.84 o 
  -5   3  18       65.11       74.23     11.53 o 
  -4   3  18        6.66        7.72      9.38 o 
  -3   3  18        1.12      -13.39     10.05 o 
  -2   3  18      156.80      150.75     10.27 o 
  -1   3  18       78.71       80.33      8.56 o 
   0   3  18       69.02       70.72      8.73 o 
   1   3  18       26.12       38.56     11.58 o 
   2   3  18       25.35       36.02      9.75 o 
   3   3  18        0.33        4.48      8.30 o 
 -12   4  18       80.93      111.02     10.52 o 
 -11   4  18        2.56       23.72     11.08 o 
 -10   4  18       17.28       13.66     11.17 o 
  -9   4  18       60.00       65.86     12.07 o 
  -8   4  18       26.68       34.60     11.02 o 
  -7   4  18      111.52      123.20     28.71 o 
  -6   4  18      305.05      340.19     18.83 o 
  -5   4  18       30.81       18.23      9.76 o 
  -4   4  18        8.80        5.18      6.93 o 
  -3   4  18      204.05      186.73     10.96 o 
  -2   4  18      228.36      267.80     19.82 o 
  -1   4  18        6.34        0.16      6.75 o 
   0   4  18       20.78       24.41     15.70 o 
   1   4  18       64.22       53.35     10.28 o 
   2   4  18      914.73      991.91     33.72 o 
 -12   5  18       47.27       52.37      9.76 o 
 -11   5  18      128.76      102.97     13.61 o 
 -10   5  18      190.18      177.71     15.29 o 
  -9   5  18       60.54       61.00     21.92 o 
  -8   5  18      237.83      246.28     22.54 o 
  -7   5  18       46.34       46.44     10.90 o 
  -6   5  18      130.60      142.49     10.59 o 
  -5   5  18       42.65       52.08      9.20 o 
  -4   5  18        1.34       -0.30      6.68 o 
  -3   5  18        4.66        0.42      6.80 o 
  -2   5  18        2.83        3.59      6.82 o 
  -1   5  18       49.77       63.77     10.12 o 
   0   5  18        0.07       -1.11      9.82 o 
   1   5  18       32.82       39.98     10.47 o 
 -10   6  18        4.91       14.11     10.57 o 
  -9   6  18       21.59       29.94     10.82 o 
  -8   6  18       64.11       53.52      8.95 o 
  -7   6  18        0.69        5.86      7.36 o 
  -6   6  18       83.93       99.73      9.67 o 
  -5   6  18       17.63        9.79      8.71 o 
  -4   6  18        7.36        5.36      6.98 o 
  -3   6  18      225.49      268.47     15.81 o 
  -2   6  18      102.18      106.63     11.63 o 
  -1   6  18       56.50       66.20     18.63 o 
   0   6  18       36.98       31.38      9.55 o 
  -8   7  18       14.58       27.50      8.55 o 
  -7   7  18      122.47      133.92     10.74 o 
  -6   7  18       34.54       34.59     10.40 o 
  -5   7  18       19.99        6.41      8.67 o 
  -4   7  18       44.36       49.82     11.71 o 
  -3   7  18       79.56       67.37     10.61 o 
  -2   7  18       35.59       38.65      9.74 o 
 -13   1  19       77.92       77.99     14.33 o 
 -12   1  19       10.41        9.18     12.34 o 
 -11   1  19      167.15      190.11     20.88 o 
 -10   1  19       23.18       18.05     11.54 o 
  -9   1  19      185.99      173.99     15.41 o 
  -8   1  19       78.23       98.70     13.09 o 
  -7   1  19      334.11      351.39     19.71 o 
  -6   1  19      250.37      256.49     16.84 o 
  -5   1  19       95.69      102.71     12.37 o 
  -4   1  19      110.45       96.13     11.87 o 
  -3   1  19        8.25        6.77      9.03 o 
  -2   1  19        5.95       22.16     10.17 o 
  -1   1  19       44.77       60.33     11.28 o 
   0   1  19       95.22      110.79     12.07 o 
   1   1  19      135.33      155.07     13.54 o 
   2   1  19       72.70       74.12     11.34 o 
 -12   2  19       69.86       60.28     13.68 o 
 -11   2  19       17.42       14.35     11.84 o 
 -10   2  19        9.54       19.05     11.44 o 
  -9   2  19      321.07      336.57     20.81 o 
  -8   2  19       77.40       68.17     11.87 o 
  -7   2  19        3.25        1.70      9.18 o 
  -6   2  19       13.74        9.24      9.74 o 
  -5   2  19       39.37       42.36     10.41 o 
  -4   2  19       99.08      128.92     12.79 o 
  -3   2  19       14.60       29.63     10.07 o 
  -2   2  19      222.83      241.32     15.66 o 
  -1   2  19       16.16       12.26      9.19 o 
   0   2  19       46.39       34.46     10.14 o 
   1   2  19       20.04       17.45     15.08 o 
 -12   3  19        3.51        1.09     11.28 o 
 -11   3  19       10.44        9.26     10.65 o 
 -10   3  19       23.71       52.33     23.79 o 
  -9   3  19        1.42        5.48     15.11 o 
  -8   3  19       14.33        9.04     22.39 o 
  -7   3  19       73.53       64.79     12.03 o 
  -6   3  19      267.93      324.90     18.60 o 
  -5   3  19       20.31       25.37     16.22 o 
  -4   3  19       80.52       80.40     11.81 o 
  -3   3  19      179.18      171.16     14.49 o 
  -2   3  19      333.87      347.60     19.28 o 
  -1   3  19        0.58      -12.67      9.25 o 
   0   3  19        3.31        0.83      7.41 o 
   1   3  19       22.81       36.18     11.01 o 
 -11   4  19        8.43       12.08     11.15 o 
 -10   4  19        0.32       -1.89      9.86 o 
  -9   4  19       15.58        7.04     10.06 o 
  -8   4  19       53.65       47.48     24.46 o 
  -7   4  19        5.07       -1.73     26.17 o 
  -6   4  19        0.50       -1.55     10.23 o 
  -5   4  19       22.79       29.94     10.05 o 
  -4   4  19        3.94       -0.24      9.77 o 
  -3   4  19       30.31       46.98     10.86 o 
  -2   4  19        1.83        4.72      7.20 o 
  -1   4  19       81.98       85.77     11.07 o 
   0   4  19      105.71      105.50     11.61 o 
 -10   5  19       49.22       32.61     17.15 o 
  -9   5  19        8.85       -1.26     10.81 o 
  -8   5  19        0.03       -6.39     17.88 o 
  -7   5  19      302.81      352.99     19.89 o 
  -6   5  19      358.49      345.65     29.05 o 
  -5   5  19       32.75       43.39     19.64 o 
  -4   5  19       72.15       64.40      8.74 o 
  -3   5  19      250.04      270.27     19.35 o 
  -2   5  19      257.19      304.29     17.31 o 
  -1   5  19       11.95       22.84      9.11 o 
  -8   6  19        2.42       -6.26     10.39 o 
  -7   6  19        6.59        7.76     10.01 o 
  -6   6  19        4.32       12.58      7.57 o 
  -5   6  19        0.08       -6.85      6.92 o 
  -4   6  19        8.34       13.23      8.72 o 
  -3   6  19       25.92       26.35     10.73 o 
 -12   0  20       82.77       95.50     21.61 o 
 -11   0  20      430.49      423.94     33.16 o 
 -10   0  20      411.21      404.09     31.87 o 
  -9   0  20      398.64      369.68     30.16 o 
  -8   0  20       14.07       -6.58     13.94 o 
  -7   0  20        2.87       -3.99     13.42 o 
  -6   0  20      152.09      215.31     23.94 o 
  -5   0  20       18.54        1.19     13.21 o 
  -4   0  20       57.24       38.04     16.12 o 
  -3   0  20        0.02      -18.11     12.07 o 
  -2   0  20      324.62      334.13     26.58 o 
  -1   0  20      134.08      135.87     19.85 o 
   0   0  20      351.31      436.06     30.94 o 
 -11   1  20       44.19       44.87     13.09 o 
 -10   1  20       37.59       64.38     19.54 o 
  -9   1  20       45.22       59.40     12.19 o 
  -8   1  20        3.80       -6.70     11.20 o 
  -7   1  20        0.40       -3.28     10.24 o 
  -6   1  20       63.42       83.14     12.20 o 
  -5   1  20        0.00       -8.97     14.28 o 
  -4   1  20        0.84        0.04      9.37 o 
  -3   1  20       55.12       54.49     11.30 o 
  -2   1  20       47.39       69.17     13.24 o 
  -1   1  20       21.69       19.17      9.93 o 
   0   1  20        0.02      -10.08      9.23 o 
 -11   2  20       80.84      101.38     14.93 o 
 -10   2  20      130.47      123.32     21.04 o 
  -9   2  20       26.12       25.71     11.92 o 
  -8   2  20       37.53       52.27     12.85 o 
  -7   2  20      257.75      243.53     17.13 o 
  -6   2  20        3.07      -10.48      9.17 o 
  -5   2  20       55.13       57.92     11.18 o 
  -4   2  20        1.65       -0.97     24.17 o 
  -3   2  20       98.04      114.25     15.24 o 
  -2   2  20        1.44       -7.05     10.70 o 
  -1   2  20      373.65      368.35     20.24 o 
 -10   3  20        0.14       -6.40     11.24 o 
  -9   3  20       89.38       94.16     13.18 o 
  -8   3  20       52.24       38.58     13.32 o 
  -7   3  20       21.79       10.13     10.37 o 
  -6   3  20        4.26        3.72      9.51 o 
  -5   3  20        2.21      -13.14      8.76 o 
  -4   3  20        0.02       -5.25     10.19 o 
  -3   3  20        0.10       -6.08      9.32 o 
  -2   3  20        9.78       23.60     10.05 o 
  -1   3  20       15.50       17.70     10.03 o 
  -9   4  20       74.89       73.77     14.20 o 
  -8   4  20       11.38        0.90     10.53 o 
  -7   4  20       85.95       92.18     13.57 o 
  -6   4  20       34.45       15.35     10.77 o 
  -5   4  20        0.36      -13.76      9.18 o 
  -4   4  20        0.40       -2.64     11.71 o 
  -3   4  20       20.41       22.33     10.07 o 
  -2   4  20       10.93       14.92      9.94 o 
  -7   5  20        2.63        5.72     10.21 o 
  -6   5  20       32.46       24.31     10.96 o 
  -5   5  20       33.46       29.07     15.86 o 
  -9   1  21       15.77       29.17     11.55 o 
  -8   1  21       10.50        7.20     10.91 o 
  -7   1  21       11.57      -14.29      9.53 o 
  -6   1  21        1.10       -4.56     10.17 o 
  -5   1  21      222.36      243.08     28.22 o 
  -4   1  21      197.93      250.24     17.62 o 
  -3   1  21       35.16       52.20     12.15 o 
  -9   2  21        4.24        2.91     10.35 o 
  -8   2  21        0.00        2.98     10.57 o 
  -7   2  21       41.87       57.89     12.24 o 
  -6   2  21        9.96        6.54     10.41 o 
  -5   2  21       64.82       60.03     12.27 o 
  -4   2  21        6.40       -0.70     20.00 o 
  -7   3  21       49.18       41.58     11.79 o 
  -6   3  21        3.23        0.92     17.83 o 
  -5   3  21       91.78      161.38     22.83 o 
                                                 
